# Supplementary material for: The oocyte cumulus complex regulates mouse sperm migration in the oviduct
Source: Commun Biol. 2022 Dec 3;5:1327. doi: 10.1038/s42003-022-04287-8 (PMC9719508; doi:10.1038/s42003-022-04287-8)
Supplement: Supplementary file 3 — Supplementary Data 1 [file 42003_2022_4287_MOESM3_ESM.xls]

id	Symbol	TR2-WT1	TR2-WT2	TR2-WT3	TR2-KO1	TR2-KO2	TR2-KO3	WT	KO	WT-vs-KO-log2fc	WT-vs-KO-pvalue	WT-vs-KO-fdr
ENSMUSG00000000001	Gnai3	49.43	56.73	52.19	52.27	51.24	55.34	52.7833	52.95	0.004548223	0.896773661	0.999991728
ENSMUSG00000000003	Pbsn	0	0	0	0	0	0	0	0	0	1	1
ENSMUSG00000000028	Cdc45	1.88	3.21	2.87	2.88	2.34	1.86	2.6533	2.36	-0.16901907	0.594432399	0.999991728
ENSMUSG00000000037	Scml2	0.68	0.91	0.86	0.59	0.8	0.52	0.8167	0.6367	-0.359209111	0.136783066	0.999991728
ENSMUSG00000000049	Apoh	0.93	0.88	0.56	0.9	0.78	0.46	0.79	0.7133	-0.147276262	0.781104261	0.999991728
ENSMUSG00000000056	Narf	4.64	6.13	6.27	6.98	4.91	4.67	5.68	5.52	-0.041222663	0.885198726	0.999991728
ENSMUSG00000000058	Cav2	23.64	26.73	30.93	25.28	21.8	28.01	27.1	25.03	-0.114634561	0.462485165	0.999991728
ENSMUSG00000000078	Klf6	23.04	28.4	28.48	27.31	22.14	31.42	26.64	26.9567	0.017048028	0.907679134	0.999991728
ENSMUSG00000000085	Scmh1	29.82	30.78	38.63	35.16	33.94	28.98	33.0767	32.6933	-0.016817375	0.980888632	0.999991728
ENSMUSG00000000088	Cox5a	70.39	57	66.21	56.38	55.47	71.81	64.5333	61.22	-0.076041502	0.696588119	0.999991728
ENSMUSG00000000093	Tbx2	50.67	52.63	49.97	45.64	71.88	40.07	51.09	52.53	0.040100649	0.825388074	0.999991728
ENSMUSG00000000094	Tbx4	0.13	0.02	0.13	0.16	0.23	0.05	0.0933	0.1467	0.652076697	0.503077623	0.999991728
ENSMUSG00000000103	Zfy2	0	0	0	0	0	0	0	0	0	1	1
ENSMUSG00000000120	Ngfr	0.43	1.22	1.2	1.07	0.58	0.09	0.95	0.58	-0.711874613	0.336496482	0.999991728
ENSMUSG00000000125	Wnt3	0.1	0.04	0.05	0.08	0.03	0.1	0.0633	0.07	0.144389909	0.831484913	0.999991728
ENSMUSG00000000126	Wnt9a	1.27	1.77	1.82	1.86	1.73	1.16	1.62	1.5833	-0.0330288	0.925756216	0.999991728
ENSMUSG00000000127	Fer	8.65	10.25	9.58	9.7	9.59	9.96	9.4933	9.75	0.038487478	0.70317464	0.999991728
ENSMUSG00000000131	Xpo6	19.59	17.98	17.67	17.91	19.21	17.32	18.4133	18.1467	-0.021046253	0.860426409	0.999991728
ENSMUSG00000000134	Tfe3	13.93	16.7	15.64	17.02	13.72	15.86	15.4233	15.5333	0.010252856	0.623160259	0.999991728
ENSMUSG00000000142	Axin2	10.48	10.08	11.89	10.41	10.98	9.23	10.8167	10.2067	-0.083744195	0.720242627	0.999991728
ENSMUSG00000000148	Brat1	6.12	7.59	7.07	6.36	6.86	6.16	6.9267	6.46	-0.100627083	0.57514771	0.999991728
ENSMUSG00000000149	Gna12	31.76	36.98	36.79	35.88	34.29	30.13	35.1767	33.4333	-0.07333158	0.603601548	0.999991728
ENSMUSG00000000154	Slc22a18	17.32	14.31	14.61	12.98	18.19	15.14	15.4133	15.4367	0.002182359	0.876165972	0.999991728
ENSMUSG00000000157	Itgb2l	0.08	0.28	0.07	0.09	0.12	0.23	0.1433	0.1467	0.033166864	0.977887235	0.999991728
ENSMUSG00000000159	Igsf5	20.96	22.01	20.56	19.71	21.57	24.39	21.1767	21.89	0.047796436	0.526538815	0.999991728
ENSMUSG00000000167	Pih1d2	19.89	12.04	14.67	12.67	12.41	22.02	15.5333	15.7	0.015397105	0.914576806	0.999991728
ENSMUSG00000000168	Dlat	12.56	13.41	11.49	12.64	12.3	12.9	12.4867	12.6133	0.014561189	0.840584615	0.999991728
ENSMUSG00000000171	Sdhd	57.94	55.47	56.95	59.05	61.65	61.66	56.7867	60.7867	0.098202679	0.246415865	0.999991728
ENSMUSG00000000182	Fgf23	0.02	0.18	0.29	0.32	0.2	0.5	0.1633	0.34	1.057715498	0.233903631	0.999991728
ENSMUSG00000000183	Fgf6	0	0	0	0	0	0	0	0	0	1	1
ENSMUSG00000000184	Ccnd2	14.51	25.66	23.35	24.75	20.34	19.94	21.1733	21.6767	0.033894511	0.838404314	0.999991728
ENSMUSG00000000194	Gpr107	13.93	15.02	14.27	14.89	14.08	13.75	14.4067	14.24	-0.016787425	0.938921958	0.999991728
ENSMUSG00000000197	Nalcn	0.91	1.11	1.47	1.43	1.15	0.68	1.1633	1.0867	-0.098355072	0.780342037	0.999991728
ENSMUSG00000000202	Btbd17	4.32	4.62	4.36	4.29	3.34	6.63	4.4333	4.7533	0.100547736	0.692069952	0.999991728
ENSMUSG00000000204	Slfn4	0.16	0.49	0.48	0.21	0.43	0.23	0.3767	0.29	-0.377235467	0.663423426	0.999991728
ENSMUSG00000000214	Th	0	0	0	0	0	0	0	0	0	1	1
ENSMUSG00000000215	Ins2	0	0	0	0	0	0	0	0	0	1	1
ENSMUSG00000000216	Scnn1g	0.11	0.03	0.08	0.05	0.21	0.15	0.0733	0.1367	0.898120386	0.35827869	0.999991728
ENSMUSG00000000223	Drp2	0.85	1.68	1.72	1.37	1.44	0.69	1.4167	1.1667	-0.280107919	0.653813892	0.999991728
ENSMUSG00000000244	Tspan32	0.56	0.41	0.27	0.64	0.27	0.37	0.4133	0.4267	0.04580369	0.975802576	0.999991728
ENSMUSG00000000247	Lhx2	0.18	0.19	0.09	0	0	0.02	0.1533	0.0067	-4.523561956	0.056551867	0.999991728
ENSMUSG00000000248	Clec2g	0	0	0	0	0	0.02	0	0.0067	2.736965594	0.79273152	0.999991728
ENSMUSG00000000253	Gmpr	65.16	37.71	29.91	44.04	41.38	41.51	44.26	42.31	-0.065004765	0.703274547	0.999991728
ENSMUSG00000000263	Glra1	0	0	0	0	0	0	0	0	0	1	1
ENSMUSG00000000266	Mid2	8.02	8.53	9.38	7.77	8.88	5.84	8.6433	7.4967	-0.205338545	0.087464711	0.999991728
ENSMUSG00000000275	Trim25	13.84	17.2	21.2	18.05	20.55	18.76	17.4133	19.12	0.134890127	0.703850847	0.999991728
ENSMUSG00000000276	Dgke	3.51	2.68	3.56	3.01	3.51	4.04	3.25	3.52	0.115135711	0.585480359	0.999991728
ENSMUSG00000000278	Scpep1	37.07	49.01	57.87	48.3	32.47	26.59	47.9833	35.7867	-0.423111212	0.104475848	0.999991728
ENSMUSG00000000282	Mnt	10.09	11.74	11.48	10.97	10.03	9.21	11.1033	10.07	-0.14092917	0.326165688	0.999991728
ENSMUSG00000000290	Itgb2	1.39	3.86	2.72	1.99	2.29	4.08	2.6567	2.7867	0.068923218	0.760380188	0.999991728
ENSMUSG00000000295	Hddc2	131.12	106.41	114.26	104.81	121.75	115.21	117.2633	113.9233	-0.041688708	0.807763076	0.999991728
ENSMUSG00000000296	Tpd52l1	86.58	65.12	74.06	74.84	83.91	75.57	75.2533	78.1067	0.053690205	0.683882215	0.999991728
ENSMUSG00000000301	Pemt	6.12	4.19	4.23	3.84	4.05	3.39	4.8467	3.76	-0.366260202	0.329052494	0.999991728
ENSMUSG00000000303	Cdh1	171.49	210	193.88	218.5	188.68	283.17	191.79	230.1167	0.262837978	0.130176968	0.999991728
ENSMUSG00000000305	Cdh4	6.67	2.65	3.42	3.55	4.18	4.25	4.2467	3.9933	-0.088737369	0.812563509	0.999991728
ENSMUSG00000000308	Ckmt1	23.31	19.98	22.48	17.83	22.52	21.83	21.9233	20.7267	-0.080979054	0.518868441	0.999991728
ENSMUSG00000000317	Bcl6b	3.4	2.96	3.98	3.99	2.53	2.35	3.4467	2.9567	-0.221230176	0.416147913	0.999991728
ENSMUSG00000000318	Clec10a	1.28	2.62	2.5	2.33	1.92	1.95	2.1333	2.0667	-0.04580369	0.911844646	0.999991728
ENSMUSG00000000320	Alox12	11.6	9.94	12.87	8.44	12.61	8.77	11.47	9.94	-0.206547634	0.326391833	0.999991728
ENSMUSG00000000326	Comt	55.33	43.95	44.99	44.05	51.18	48.68	48.09	47.97	-0.003604487	0.991284851	0.999991728
ENSMUSG00000000339	Rtca	20.71	18.21	20.15	19.83	19.49	21.88	19.69	20.4	0.051106041	0.739032343	0.999991728
ENSMUSG00000000340	Dbt	25.06	23.95	25.01	28.02	22.74	33.48	24.6733	28.08	0.186590301	0.239529417	0.999991728
ENSMUSG00000000346	Dazap2	149.33	133.83	140.39	135.61	144.69	142.62	141.1833	140.9733	-0.002147502	0.931025522	0.999991728
ENSMUSG00000000355	Mcts1	14.63	10.94	13.09	12.2	13.58	14.25	12.8867	13.3433	0.050239978	0.748603417	0.999991728
ENSMUSG00000000359	Rem1	7.04	14.1	11.72	10.79	8.38	5.46	10.9533	8.21	-0.415915852	0.322249785	0.999991728
ENSMUSG00000000365	Rnf17	0.57	0.41	0.33	0.21	0.42	0.35	0.4367	0.3267	-0.418713157	0.33589138	0.999991728
ENSMUSG00000000374	Trappc10	17.57	17.99	17.66	18.82	19.15	17.16	17.74	18.3767	0.050869091	0.614828063	0.999991728
ENSMUSG00000000378	Ccm2	13.35	16.13	16.14	17.57	15.13	14.31	15.2067	15.67	0.043301234	0.642691109	0.999991728
ENSMUSG00000000381	Wap	0	0	0	0	0	0	0	0	0	1	1
ENSMUSG00000000384	Tbrg4	7.99	8.56	8.29	9	9.8	8.79	8.28	9.1967	0.151480283	0.232077511	0.999991728
ENSMUSG00000000385	Tmprss2	32.59	27.46	30.49	31.46	28	32.56	30.18	30.6733	0.02339215	0.778135369	0.999991728
ENSMUSG00000000386	Mx1	1.14	1.9	2.4	1.44	2.84	2.4	1.8133	2.2267	0.296241451	0.499451023	0.999991728
ENSMUSG00000000392	Fap	0.71	1.32	1.11	1.13	0.85	0.75	1.0467	0.91	-0.201863608	0.751686445	0.999991728
ENSMUSG00000000394	Gcg	0.04	0	0	0	0	0	0.0133	0	-3.736965594	0.834729853	0.999991728
ENSMUSG00000000399	Ndufa9	28.66	25.32	29.16	23.36	27.08	29.64	27.7133	26.6933	-0.054100774	0.766591188	0.999991728
ENSMUSG00000000402	Egfl6	5.23	2.7	3.01	1.94	2.5	3.32	3.6467	2.5867	-0.495484181	0.143108661	0.999991728
ENSMUSG00000000409	Lck	0.76	0.78	0.92	0.87	1.12	1.34	0.82	1.11	0.436863862	0.202070129	0.999991728
ENSMUSG00000000411	Tssk3	0.03	0.07	0.11	0.11	0.08	0.11	0.07	0.1	0.514573173	0.699508293	0.999991728
ENSMUSG00000000416	Cttnbp2	8.55	5.74	8	7.37	9.92	8.71	7.43	8.6667	0.222115007	0.239523418	0.999991728
ENSMUSG00000000420	Galnt1	70.25	58.07	63.4	57.52	65.67	59.97	63.9067	61.0533	-0.065896375	0.651845731	0.999991728
ENSMUSG00000000435	Myf5	0	0	0	0	0	0	0	0	0	1	1
ENSMUSG00000000439	Mkrn2	6.18	6.11	6.21	6.08	6.05	5.99	6.1667	6.04	-0.029942315	0.8501823	0.999991728
ENSMUSG00000000440	Pparg	5.08	4.11	4.93	3.6	5.1	4.42	4.7067	4.3733	-0.105972369	0.510266788	0.999991728
ENSMUSG00000000441	Raf1	28.94	32.7	33.89	31.44	32.34	30.64	31.8433	31.4733	-0.016861382	0.925735005	0.999991728
ENSMUSG00000000486	Septin1	1.27	1.13	1.48	1.37	1.35	2.24	1.2933	1.6533	0.354283468	0.370330899	0.999991728
ENSMUSG00000000489	Pdgfb	5.58	6.53	6.2	7.76	4.24	4.95	6.1033	5.65	-0.111346518	0.686079122	0.999991728
ENSMUSG00000000530	Acvrl1	18.54	19.39	25.11	21.9	24.39	13.98	21.0133	20.09	-0.06482747	0.638999547	0.999991728
ENSMUSG00000000531	Tamalin	2.78	2.58	3.07	3.24	2.41	1.67	2.81	2.44	-0.203688983	0.514980827	0.999991728
ENSMUSG00000000532	Acvr1b	24.26	21.51	23.64	22.49	20.93	26.16	23.1367	23.1933	0.00352915	0.911972643	0.999991728
ENSMUSG00000000538	Tom1l2	47.01	38.66	40.99	39.69	48.61	31.52	42.22	39.94	-0.080092246	0.702464707	0.999991728
ENSMUSG00000000544	Gpa33	1.69	1.16	1.04	1.44	2.02	1.44	1.2967	1.6333	0.333011594	0.334559521	0.999991728
ENSMUSG00000000552	Zfp385a	5.43	6.56	8.32	7.37	5.4	5.44	6.77	6.07	-0.157459317	0.534216861	0.999991728
ENSMUSG00000000555	Itga5	20.7	34.62	31.13	33	25.48	33.68	28.8167	30.72	0.092274753	0.64791038	0.999991728
ENSMUSG00000000560	Gabra2	0.05	0	0.13	0.02	0.1	0.04	0.06	0.0533	-0.169925001	0.980152292	0.999991728
ENSMUSG00000000561	Wdr77	96.92	84.21	71.94	81.47	106.59	84.48	84.3567	90.8467	0.106931492	0.524844568	0.999991728
ENSMUSG00000000562	Adora3	0	0.1	0.04	0.04	0.11	0.04	0.0467	0.0633	0.440572591	0.840264476	0.999991728
ENSMUSG00000000563	Atp5pb	131.27	113.84	118.71	116.15	121.72	124.72	121.2733	120.8633	-0.004885716	0.938161505	0.999991728
ENSMUSG00000000567	Sox9	10.15	9.4	11.2	10.3	11.09	11.03	10.25	10.8067	0.07629768	0.483235538	0.999991728
ENSMUSG00000000568	Hnrnpd	78.6	63.78	60.82	57.67	62.84	85.32	67.7333	68.61	0.01855287	0.992825388	0.999991728
ENSMUSG00000000579	Dynlt1c	13.74	8.64	10.62	9.22	10.3	9.87	11	9.7967	-0.167140665	0.425376971	0.999991728
ENSMUSG00000000581	C1d	9.13	6.86	7.68	7.98	8.93	7.2	7.89	8.0367	0.026571945	0.780005027	0.999991728
ENSMUSG00000000594	Gm2a	23.42	20.87	22.77	22.69	24.89	20.73	22.3533	22.77	0.026644309	0.760550558	0.999991728
ENSMUSG00000000600	Krit1	14.11	17.33	14.28	16.06	14.77	15.32	15.24	15.3833	0.013505244	0.830538289	0.999991728
ENSMUSG00000000605	Clcn4	22.07	22.55	22.03	23.27	22.85	21.48	22.2167	22.5333	0.020418371	0.779003308	0.999991728
ENSMUSG00000000606	Vmn2r88	0	0	0	0	0	0	0	0	0	1	1
ENSMUSG00000000617	Grm6	0	0	0	0	0	0	0	0	0	1	1
ENSMUSG00000000627	Sema4f	0.11	0.08	0.07	0.08	0.16	0.11	0.0867	0.1167	0.428843299	0.526158814	0.999991728
ENSMUSG00000000628	Hk2	3.81	4.37	5.3	4.7	5.95	8.27	4.4933	6.3067	0.489091592	0.040070454	0.999991728
ENSMUSG00000000631	Myo18a	17.15	21.08	19.01	22.95	18.92	21.56	19.08	21.1433	0.14814167	0.836520876	0.999991728
ENSMUSG00000000632	Sez6	0.03	0.07	0.01	0	0.02	0	0.0367	0.0067	-2.459431619	0.140502838	0.999991728
ENSMUSG00000000673	Haao	0.39	0.1	0.1	0.07	0.3	0.3	0.1967	0.2233	0.183446141	0.498638949	0.999991728
ENSMUSG00000000682	Cd52	5.37	5.41	6.31	5.47	5.93	11.21	5.6967	7.5367	0.403808595	0.252003019	0.999991728
ENSMUSG00000000686	Abhd15	0.24	0.22	0.23	0.35	0.17	0.2	0.23	0.24	0.061400545	0.900484799	0.999991728
ENSMUSG00000000690	Hoxb6	28.73	19.31	25.26	21.82	31.07	26.96	24.4333	26.6167	0.123479209	0.58840039	0.999991728
ENSMUSG00000000693	Loxl3	1.89	2.62	3.51	3.43	2.11	1.25	2.6733	2.2633	-0.240190662	0.548474184	0.999991728
ENSMUSG00000000701	Tcl1b5	0	0	0	0	0.15	0	0	0.05	5.64385619	0.509656112	0.999991728
ENSMUSG00000000706	Btn1a1	0.06	0.1	0.03	0.06	0.02	0	0.0633	0.0267	-1.247927513	0.214926324	0.999991728
ENSMUSG00000000708	Kat2b	18.77	16.46	18.77	18.63	16.31	18.06	18	17.6667	-0.026967048	0.862825845	0.999991728
ENSMUSG00000000711	Rab5b	54.63	55.6	59.14	54.56	56.74	49.53	56.4567	53.61	-0.074641816	0.528803615	0.999991728
ENSMUSG00000000724	Cryba1	0	0	0	0	0	0	0	0	0	1	1
ENSMUSG00000000730	Dnmt3l	0.08	0.16	0.12	0.04	0.09	0	0.12	0.0433	-1.469485283	0.172892624	0.999991728
ENSMUSG00000000731	Aire	1.59	0.98	1.18	1.03	1.28	1.29	1.25	1.2	-0.058893689	0.996491764	0.999991728
ENSMUSG00000000732	Icosl	24.17	20.55	23.28	21.15	23.12	17.72	22.6667	20.6633	-0.133499242	0.422587319	0.999991728
ENSMUSG00000000738	Spg7	21.79	23.12	22.91	18.45	22.7	22.62	22.6067	21.2567	-0.088832903	0.602688108	0.999991728
ENSMUSG00000000739	Sult5a1	2.45	3.61	8.15	5.7	2.81	2.07	4.7367	3.5267	-0.425566927	0.394978452	0.999991728
ENSMUSG00000000740	Rpl13	743.12	727.97	804.74	774.65	724.79	712.9	758.61	737.4467	-0.040819674	0.745073069	0.999991728
ENSMUSG00000000743	Chmp1a	47.66	39.75	42.9	38.86	42.77	41.13	43.4367	40.92	-0.08610725	0.514210306	0.999991728
ENSMUSG00000000751	Rpa1	21.25	19.12	18.68	20.73	19.12	20.53	19.6833	20.1267	0.032133697	0.566709774	0.999991728
ENSMUSG00000000753	Serpinf1	32.65	57.96	73.16	56.63	39.99	25.85	54.59	40.8233	-0.41924271	0.185819832	0.999991728
ENSMUSG00000000759	Tubgcp3	20.02	17.26	18.03	18.19	18.53	16.03	18.4367	17.5833	-0.068369248	0.91978867	0.999991728
ENSMUSG00000000766	Oprm1	0	0	0	0	0	0	0	0	0	1	1
ENSMUSG00000000776	Polr3d	12.08	17.37	12.53	13.97	11.14	14.37	13.9933	13.16	-0.088580177	0.701463353	0.999991728
ENSMUSG00000000782	Tcf7	3.82	4.02	4.47	4.78	4.54	4.47	4.1033	4.5967	0.163791695	0.278608833	0.999991728
ENSMUSG00000000787	Ddx3x	158.43	137.14	137.9	144.5	136.96	175.49	144.49	152.3167	0.076104163	0.536629959	0.999991728
ENSMUSG00000000791	Il12rb1	0.14	0.03	0.02	0.07	0.04	0.17	0.0633	0.0933	0.559427409	0.601959986	0.999991728
ENSMUSG00000000792	Slc5a5	0.14	0.09	0.23	0.15	0.11	0.2	0.1533	0.1533	0	0.989457857	0.999991728
ENSMUSG00000000794	Kcnn3	1.02	0.92	0.94	1.18	1.06	0.68	0.96	0.9733	0.019899557	0.940619222	0.999991728
ENSMUSG00000000804	Usp32	13.2	13.1	13.98	15.24	13.12	13.8	13.4267	14.0533	0.065811184	0.558209718	0.999991728
ENSMUSG00000000805	Car4	0.98	0.47	0.46	0.31	0.21	0.14	0.6367	0.22	-1.533034709	0.058566625	0.999991728
ENSMUSG00000000811	Txnrd3	6.57	6.02	6.55	5.78	6.61	4.96	6.38	5.7833	-0.141655167	0.41451603	0.999991728
ENSMUSG00000000817	Fasl	0.11	0	0.26	0.03	0.03	0.07	0.1233	0.0433	-1.509013647	0.639746233	0.999991728
ENSMUSG00000000823	Zfp512b	18.17	17.11	18.21	17.13	19.45	14.45	17.83	17.01	-0.067923562	0.579120352	0.999991728
ENSMUSG00000000826	Dnajc5	28.89	38.73	38.09	36.72	37.51	35.03	35.2367	36.42	0.047653468	0.493295838	0.999991728
ENSMUSG00000000827	Tpd52l2	31.89	32.37	28.92	29.49	29.64	32.24	31.06	30.4567	-0.028299775	0.985496943	0.999991728
ENSMUSG00000000838	Fmr1	17.74	16.83	18.05	16.01	14.92	16.75	17.54	15.8933	-0.142227013	0.201587617	0.999991728
ENSMUSG00000000861	Bcl11a	1.48	0.5	1.07	0.71	1.37	0.93	1.0167	1.0033	-0.019045756	0.965890694	0.999991728
ENSMUSG00000000869	Il4	0	0	0	0	0	0	0	0	0	1	1
ENSMUSG00000000876	Pxmp4	6.6	8.37	8.46	7.9	6.63	5.87	7.81	6.8	-0.199787802	0.257021698	0.999991728
ENSMUSG00000000881	Dlg3	14.85	13.81	13.58	13.04	14.38	12.68	14.08	13.3667	-0.075007598	0.567909977	0.999991728
ENSMUSG00000000884	Gnb1l	1.27	1.31	2.35	0.85	1.33	1.14	1.6433	1.1067	-0.570404405	0.243390661	0.999991728
ENSMUSG00000000889	Dbh	0.27	0.05	0.09	0.11	0.28	0.12	0.1367	0.17	0.314873337	0.707382058	0.999991728
ENSMUSG00000000901	Mmp11	5.74	6.57	6.65	7	6.66	2.94	6.32	5.5333	-0.191775723	0.546549758	0.999991728
ENSMUSG00000000902	Smarcb1	37.2	33.71	33.78	33.48	37.66	35	34.8967	35.38	0.019844811	0.792014473	0.999991728
ENSMUSG00000000903	Vpreb3	72.72	40.51	37.74	37.65	51.79	49.09	50.3233	46.1767	-0.124063453	0.685915627	0.999991728
ENSMUSG00000000915	Hip1r	33.47	26.82	24.42	25.68	30.53	21.53	28.2367	25.9133	-0.123875182	0.470604945	0.999991728
ENSMUSG00000000916	Nsun5	1.84	3.16	2.1	2.27	2.84	2.82	2.3667	2.6433	0.159501841	0.516918755	0.999991728
ENSMUSG00000000934	Top1mt	5.08	3.59	2.98	3.54	4.23	4.29	3.8833	4.02	0.049899952	0.820558374	0.999991728
ENSMUSG00000000938	Hoxa10	0.75	2.81	3.54	3.04	0.91	0.69	2.3667	1.5467	-0.613694219	0.394443748	0.999991728
ENSMUSG00000000942	Hoxa4	2.29	2.49	1.47	2.74	2.72	1.76	2.0833	2.4067	0.208142647	0.520467128	0.999991728
ENSMUSG00000000948	Gm38393	0.11	0.04	0.04	0.04	0.04	0	0.0633	0.0267	-1.247927513	0.554663213	0.999991728
ENSMUSG00000000957	Mmp14	78.59	86.19	96.84	99.3	86.96	73.85	87.2067	86.7033	-0.008350969	0.893581509	0.999991728
ENSMUSG00000000958	Slc7a7	11.46	11.27	12.14	12.62	12.69	13.44	11.6233	12.9167	0.152209946	0.827883413	0.999991728
ENSMUSG00000000959	Oxa1l	22.42	24.09	29.64	27.59	21.97	22.43	25.3833	23.9967	-0.081047518	0.609671832	0.999991728
ENSMUSG00000000976	Heatr6	4.52	4.51	4.32	4.55	5.06	4.34	4.45	4.65	0.06342538	0.573359747	0.999991728
ENSMUSG00000000982	Ccl3	0.11	0.48	0.31	0.44	0.61	0.36	0.3	0.47	0.647698256	0.465098944	0.999991728
ENSMUSG00000000983	Wfdc18	717.89	354.14	260.72	250.55	314.5	529.51	444.25	364.8533	-0.284055142	0.472627896	0.999991728
ENSMUSG00000001014	Icam4	0	0.09	0	0.05	0.05	0.05	0.03	0.05	0.736965594	0.775870995	0.999991728
ENSMUSG00000001016	Ilf2	26.28	25.71	25.63	24.67	26.5	29.26	25.8733	26.81	0.051305287	0.602597855	0.999991728
ENSMUSG00000001017	Chtop	48.87	50.94	51.38	48.24	53.67	55.81	50.3967	52.5733	0.061002895	0.407887064	0.999991728
ENSMUSG00000001018	Snapin	26.68	23.94	29.6	27.22	27.9	28.88	26.74	28	0.066427362	0.63350299	0.999991728
ENSMUSG00000001020	S100a4	19.68	9.97	9.86	7.98	6.53	10.7	13.17	8.4033	-0.648221728	0.074200487	0.999991728
ENSMUSG00000001021	S100a3	2.19	1.87	2.42	1.35	1.65	2.49	2.16	1.83	-0.239187664	0.625001188	0.999991728
ENSMUSG00000001023	S100a5	0	0	0	0	0	0	0	0	0	1	1
ENSMUSG00000001025	S100a6	163.66	144.02	144.46	125.01	114.54	169.49	150.7133	136.3467	-0.144527625	0.45306242	0.999991728
ENSMUSG00000001027	Scn4a	0.09	0.12	0.09	0.13	0.08	0.07	0.1	0.0933	-0.099535674	0.821000024	0.999991728
ENSMUSG00000001029	Icam2	2.9	3.93	3.83	3.67	3.04	3.58	3.5533	3.43	-0.050964456	0.959998522	0.999991728
ENSMUSG00000001034	Mapk7	24.5	17.3	18.41	17.16	15.38	20.11	20.07	17.55	-0.193569586	0.647048569	0.999991728
ENSMUSG00000001036	Epn2	13.4	15.98	14.29	14.75	14.2	14.35	14.5567	14.4333	-0.012275506	0.51986319	0.999991728
ENSMUSG00000001039	B9d1	46.62	36.3	37.57	35.91	38.17	46.2	40.1633	40.0933	-0.002516643	0.952722756	0.999991728
ENSMUSG00000001052	Sec24b	31.77	38.3	36.4	39.19	40.12	39.64	35.49	39.65	0.159908292	0.125643863	0.999991728
ENSMUSG00000001053	N4bp3	13.61	11.81	15.49	11.17	14.55	12.36	13.6367	12.6933	-0.103420059	0.68363096	0.999991728
ENSMUSG00000001054	Rmnd5b	18.32	17.84	16.7	15.95	16.27	16.45	17.62	16.2233	-0.11914365	0.403295623	0.999991728
ENSMUSG00000001056	Nhp2	32.05	31.3	28.68	30.02	30.17	36.92	30.6767	32.37	0.077515638	0.549593138	0.999991728
ENSMUSG00000001062	Vps9d1	5.05	4.72	5.15	5.43	5.18	4.41	4.9733	5.0067	0.009637277	0.953269263	0.999991728
ENSMUSG00000001065	Zfp276	4.23	4.99	4.98	4.95	5.19	4.64	4.7333	4.9267	0.05775534	0.651216752	0.999991728
ENSMUSG00000001076	C1ql4	0	0	0.03	0.1	0.04	0.03	0.01	0.0567	2.502500341	0.30066875	0.999991728
ENSMUSG00000001082	Mfsd10	19.06	20.72	23.36	19.92	20.04	17.6	21.0467	19.1867	-0.133487669	0.275350917	0.999991728
ENSMUSG00000001089	Luzp1	12.4	13.75	14.23	15.16	12.48	12.89	13.46	13.51	0.005349265	0.954819126	0.999991728
ENSMUSG00000001095	Slc13a2	3.34	1.89	1.94	1.73	2.91	1.64	2.39	2.0933	-0.19120856	0.599650436	0.999991728
ENSMUSG00000001098	Kctd10	59.03	75.05	71.05	73.42	72.65	63.23	68.3767	69.7667	0.029033812	0.800343887	0.999991728
ENSMUSG00000001100	Poldip2	22.58	22.89	22.01	22.94	22.19	22.86	22.4933	22.6633	0.010862596	0.842444391	0.999991728
ENSMUSG00000001103	Sebox	0	0	0	0	0	0	0	0	0	1	1
ENSMUSG00000001105	Ift20	30.92	36.38	28.29	31.82	28.69	34.14	31.8633	31.55	-0.014257195	0.856246266	0.999991728
ENSMUSG00000001119	Col6a1	49.89	85.15	94.87	88.55	64.59	38.21	76.6367	63.7833	-0.264855317	0.422674838	0.999991728
ENSMUSG00000001120	Pcbp3	4.14	7.02	4.42	4.76	6.17	3.82	5.1933	4.9167	-0.078980279	0.665401562	0.999991728
ENSMUSG00000001123	Lgals9	21.61	35.75	42.04	35.34	38.25	29.19	33.1333	34.26	0.0482418	0.823946994	0.999991728
ENSMUSG00000001127	Araf	39.67	34.67	35.32	35.41	35.71	35.22	36.5533	35.4467	-0.044353007	0.633605802	0.999991728
ENSMUSG00000001128	Cfp	1.69	6.1	4.49	3.59	2.81	3.41	4.0933	3.27	-0.323985519	0.467184388	0.999991728
ENSMUSG00000001131	Timp1	7.05	9.52	9.17	5.54	5.53	7.97	8.58	6.3467	-0.434978575	0.109160394	0.999991728
ENSMUSG00000001134	Uxt	7.23	5.88	6.81	5.49	6.31	8.35	6.64	6.7167	0.016562191	0.908036309	0.999991728
ENSMUSG00000001138	Cnnm3	4.77	4.6	4.53	4.53	5.34	3.42	4.6333	4.43	-0.064743778	0.773333061	0.999991728
ENSMUSG00000001143	Lman2l	28.3	24.25	22.56	23.59	29.47	27.05	25.0367	26.7033	0.092977345	0.558981983	0.999991728
ENSMUSG00000001150	Mcm3ap	8.41	8.87	8.68	9.38	9.34	7.57	8.6533	8.7633	0.018223759	0.837690842	0.999991728
ENSMUSG00000001151	Pcnt	11.59	6.78	8.75	6.33	8.78	6.7	9.04	7.27	-0.314367408	0.392699651	0.999991728
ENSMUSG00000001155	Ftcd	0.07	0.12	0.07	0.1	0.03	0.12	0.0867	0.0833	-0.056583528	0.962125434	0.999991728
ENSMUSG00000001156	Mxd1	3.08	4.11	4.02	4.07	3.06	3.5	3.7367	3.5433	-0.076644681	0.738910848	0.999991728
ENSMUSG00000001157	Gmcl1	8.76	8.04	8.84	9.21	9.23	10.28	8.5467	9.5733	0.163659487	0.163021045	0.999991728
ENSMUSG00000001158	Snrnp27	35.72	28.71	30	27.45	27.04	32.76	31.4767	29.0833	-0.114090139	0.521147341	0.999991728
ENSMUSG00000001166	Oas1c	3.6	1.87	3.1	2.65	3.18	2.57	2.8567	2.8	-0.028905876	0.861220154	0.999991728
ENSMUSG00000001168	Oas1h	0.02	0.05	0.06	0	0.06	0.05	0.0433	0.0367	-0.2410081	0.894961697	0.999991728
ENSMUSG00000001173	Ocrl	13.43	11.98	13.28	11.54	10.93	12.72	12.8967	11.73	-0.136795215	0.197284341	0.999991728
ENSMUSG00000001175	Calm1	247.24	250.68	239.49	241.52	234.25	289.17	245.8033	254.98	0.05287961	0.608068637	0.999991728
ENSMUSG00000001211	Agpat3	48.65	46.94	47.95	47.83	46.62	47.27	47.8467	47.24	-0.018409455	0.940146806	0.999991728
ENSMUSG00000001225	Slc26a3	0.18	0.08	0.17	0.12	0.07	0.05	0.1433	0.08	-0.841302254	0.160137934	0.999991728
ENSMUSG00000001227	Sema6b	1.15	2.2	1.76	2.1	1.72	1.28	1.7033	1.7	-0.002826044	0.994201018	0.999991728
ENSMUSG00000001228	Uhrf1	7	8.08	5.85	6.86	4.91	8.34	6.9767	6.7033	-0.05765923	0.527798981	0.999991728
ENSMUSG00000001229	Dpp9	10.54	14.51	12.71	13.9	13.45	12.33	12.5867	13.2267	0.071553261	0.622806455	0.999991728
ENSMUSG00000001240	Ramp2	9.65	11.64	14.84	14.75	10.76	8	12.0433	11.17	-0.108605568	0.748274716	0.999991728
ENSMUSG00000001247	Lsr	37.05	34.45	36.68	34.75	42.84	39.02	36.06	38.87	0.108257711	0.348794022	0.999991728
ENSMUSG00000001248	Gramd1a	15.8	14.62	17.04	16.8	16.18	13.62	15.82	15.5333	-0.026382146	0.804782702	0.999991728
ENSMUSG00000001249	Hpn	9.47	6.55	8.77	6.75	7.71	7.93	8.2633	7.4633	-0.146903743	0.491601404	0.999991728
ENSMUSG00000001260	Gabrg1	0.42	0.92	0.69	0.51	0.46	0.14	0.6767	0.37	-0.870920051	0.15820971	0.999991728
ENSMUSG00000001270	Ckb	148.79	153.07	158.1	155.02	132.08	163.71	153.32	150.27	-0.028988886	0.880598	0.999991728
ENSMUSG00000001280	Sp1	19.68	22.49	21.08	22.85	21.64	19.27	21.0833	21.2533	0.01158615	0.976771852	0.999991728
ENSMUSG00000001281	Itgb7	0.27	0.41	0.5	0.45	0.27	0.74	0.3933	0.4867	0.30718151	0.534018804	0.999991728
ENSMUSG00000001285	Myg1	18.53	16.64	16.42	14.07	16.12	15.68	17.1967	15.29	-0.169540539	0.24058213	0.999991728
ENSMUSG00000001288	Rarg	12.69	11.77	16.31	14.16	12.77	12	13.59	12.9767	-0.066625612	0.777833381	0.999991728
ENSMUSG00000001289	Pfdn5	97.9	76.17	84.64	78.29	71.7	90.13	86.2367	80.04	-0.107580247	0.554292092	0.999991728
ENSMUSG00000001300	Efnb2	16.09	18.79	22.22	21.81	19.38	27.6	19.0333	22.93	0.26870811	0.143407047	0.999991728
ENSMUSG00000001305	Rrp15	5.07	7.48	5.63	6.24	6.06	8	6.06	6.7667	0.159127528	0.486081589	0.999991728
ENSMUSG00000001313	Rnd2	2.65	2.75	2.56	3.23	2.56	2.44	2.6533	2.7433	0.048124	0.82184979	0.999991728
ENSMUSG00000001323	Srr	12.77	14.47	16.48	11.27	12.94	12.27	14.5733	12.16	-0.261187672	0.926680521	0.999991728
ENSMUSG00000001333	Sync	1.85	2.24	2.55	2.12	1.98	1.37	2.2133	1.8233	-0.279642409	0.339102627	0.999991728
ENSMUSG00000001334	Fndc5	35.15	30.47	31.71	30.24	36.06	34	32.4433	33.4333	0.043365146	0.664454527	0.999991728
ENSMUSG00000001348	Acp5	2.61	2.76	2.18	2.32	2.98	2.53	2.5167	2.61	0.052535663	0.718397409	0.999991728
ENSMUSG00000001349	Cnn1	95.38	155.31	164.62	137.34	140.02	103.65	138.4367	127.0033	-0.124359747	0.683237842	0.999991728
ENSMUSG00000001366	Fbxo9	14.75	17.79	16.18	15.28	16.28	13.42	16.24	14.9933	-0.115230472	0.7375685	0.999991728
ENSMUSG00000001376	Vps50	6.83	5.79	6.65	6.52	6.52	6.27	6.4233	6.4367	0.002991593	0.953639395	0.999991728
ENSMUSG00000001380	Hars	22.21	27.35	24.92	25.01	25.05	29.17	24.8267	26.41	0.089193729	0.494505195	0.999991728
ENSMUSG00000001383	Zmat2	30.23	24.08	25.15	25.53	25.21	29.89	26.4867	26.8767	0.021087929	0.828332149	0.999991728
ENSMUSG00000001403	Ube2c	4.09	12.11	11.95	5.57	2.72	2.88	9.3833	3.7233	-1.333505736	0.003858101	0.999991728
ENSMUSG00000001415	Smg5	12.93	14.76	13.72	14.04	15.64	14.3	13.8033	14.66	0.086868401	0.597304924	0.999991728
ENSMUSG00000001416	Cct3	59.63	65.28	58.38	62.58	60.35	71.04	61.0967	64.6567	0.081705461	0.454995941	0.999991728
ENSMUSG00000001418	Glmp	81.68	74.37	79.99	74.03	83.74	76.69	78.68	78.1533	-0.00968955	0.606603433	0.999991728
ENSMUSG00000001419	Mef2d	20.43	21.41	22.02	21.7	19.51	17.7	21.2867	19.6367	-0.1164	0.368872465	0.999991728
ENSMUSG00000001420	Tmem79	6.45	5.7	5.81	5.52	6.83	6.64	5.9867	6.33	0.080452555	0.178996842	0.999991728
ENSMUSG00000001424	Snd1	54.36	48.74	52.64	44.69	57.17	44.97	51.9133	48.9433	-0.084992765	0.584136023	0.999991728
ENSMUSG00000001435	Col18a1	24.75	28.61	29	32.12	28.14	23.89	27.4533	28.05	0.031019442	0.784802178	0.999991728
ENSMUSG00000001436	Slc19a1	3.25	3.41	3.52	3.82	2.84	3.13	3.3933	3.2633	-0.056356796	0.335731159	0.999991728
ENSMUSG00000001440	Kpnb1	41.93	53.68	43.98	48.44	46.88	53.08	46.53	49.4667	0.088295499	0.492546342	0.999991728
ENSMUSG00000001441	Npepps	43.24	43.94	46.26	45.43	46.45	45	44.48	45.6267	0.036720471	0.543059709	0.999991728
ENSMUSG00000001444	Tbx21	0	0.07	0.06	0.02	0.1	0.18	0.0433	0.1	1.206450877	0.372817554	0.999991728
ENSMUSG00000001445	Mrpl10	20.64	18.96	21.72	21.24	21.37	21.62	20.44	21.41	0.066889599	0.478151178	0.999991728
ENSMUSG00000001467	Cyp51	10.94	12.52	9.53	10.44	11.48	11.78	10.9967	11.2333	0.030719814	0.794158018	0.999991728
ENSMUSG00000001472	Tcf25	101.77	103.1	107.67	102.81	105.77	103.74	104.18	104.1067	-0.001015885	0.921060514	0.999991728
ENSMUSG00000001473	Tubb6	22.35	51.62	43	41.81	28.37	36.1	38.99	35.4267	-0.138268428	0.663760193	0.999991728
ENSMUSG00000001482	Def8	9.07	8.03	9.34	8.65	8.58	8.7	8.8133	8.6433	-0.028099971	0.725972609	0.999991728
ENSMUSG00000001493	Meox1	1.33	1.86	2.03	1.87	1.78	1.06	1.74	1.57	-0.148322747	0.674673943	0.999991728
ENSMUSG00000001494	Sost	0.06	0	0	0.02	0.02	0.02	0.02	0.02	0	0.93640861	0.999991728
ENSMUSG00000001496	Nkx2-1	0	0	0	0	0	0	0	0	0	1	1
ENSMUSG00000001497	Pax9	0.02	0	0.03	0.01	0.07	0	0.0167	0.0267	0.678071905	0.737480201	0.999991728
ENSMUSG00000001504	Irx2	0.08	0.02	0.04	0	0	0	0.0467	0	-5.544320516	0.332296601	0.999991728
ENSMUSG00000001506	Col1a1	62.91	124.71	173.53	133.74	96.33	54.78	120.3833	94.95	-0.342395764	0.376373857	0.999991728
ENSMUSG00000001507	Itga3	34.56	49	46.73	45.48	40.38	53.37	43.43	46.41	0.095743745	0.208675661	0.999991728
ENSMUSG00000001508	Sgca	0.52	0.37	0.43	0.94	0.18	0.25	0.44	0.4567	0.053637964	0.59999774	0.999991728
ENSMUSG00000001510	Dlx3	0.54	0.24	0.22	0.26	0.18	0.3	0.3333	0.2467	-0.434402824	0.479896132	0.999991728
ENSMUSG00000001517	Foxm1	1.39	2.55	2.96	1.72	1.2	0.77	2.3	1.23	-0.902975546	0.019502833	0.999991728
ENSMUSG00000001518	Itfg2	5.09	5.48	6.3	5.43	4.97	4.92	5.6233	5.1067	-0.139043676	0.263241653	0.999991728
ENSMUSG00000001520	Nrip2	1.03	0.96	0.93	1.36	1.25	0.7	0.9733	1.1033	0.180862848	0.662887948	0.999991728
ENSMUSG00000001521	Tulp3	25.39	19.9	20.23	20.43	19.16	24.5	21.84	21.3633	-0.031836087	0.799001287	0.999991728
ENSMUSG00000001524	Gtf2h4	3.59	4.36	4.33	4.26	4.27	3.73	4.0933	4.0867	-0.002351582	0.923154355	0.999991728
ENSMUSG00000001525	Tubb5	114.42	179.15	150.07	152.25	125.6	137.15	147.88	138.3333	-0.096278113	0.637975152	0.999991728
ENSMUSG00000001542	Ell2	12.43	8.26	8.94	6.63	8.74	9.88	9.8767	8.4167	-0.230775238	0.768765253	0.999991728
ENSMUSG00000001552	Jup	92.19	90.79	86.57	86.82	102.48	85.75	89.85	91.6833	0.029140993	0.833538296	0.999991728
ENSMUSG00000001555	Fkbp10	9	15.64	16.77	14.94	10.55	6.18	13.8033	10.5567	-0.386862335	0.265299748	0.999991728
ENSMUSG00000001558	Klhl10	0.15	0.16	0.07	0.13	0.1	0.18	0.1267	0.1367	0.109624491	0.982105094	0.999991728
ENSMUSG00000001566	Mnx1	0	0	0	0	0	0	0	0	0	1	1
ENSMUSG00000001569	Nom1	3.2	3.27	3.05	2.99	2.99	3.58	3.1733	3.1867	0.006049045	0.900478355	0.999991728
ENSMUSG00000001576	Ergic1	43.76	69.34	59.72	63.43	71.29	52.05	57.6067	62.2567	0.111992554	0.408104304	0.999991728
ENSMUSG00000001583	Tnk1	12.65	8.83	10.25	9.21	11.77	12.9	10.5767	11.2933	0.094586353	0.491593198	0.999991728
ENSMUSG00000001588	Acap1	0.14	0.04	0.13	0.16	0.08	0.27	0.1033	0.17	0.718229032	0.401095265	0.999991728
ENSMUSG00000001604	Tcea3	19.18	16.89	18.64	18.63	18.86	21.15	18.2367	19.5467	0.100080548	0.410032054	0.999991728
ENSMUSG00000001622	Csn3	0.39	0.41	0.14	0.15	0.26	0.27	0.3133	0.2267	-0.46712601	0.610032893	0.999991728
ENSMUSG00000001627	Ifrd1	37.73	35.92	37.78	36.85	40.21	51.15	37.1433	42.7367	0.202371094	0.238603733	0.999991728
ENSMUSG00000001630	Stk38l	10.92	9.4	10.02	8.48	10.17	10.01	10.1133	9.5533	-0.082182476	0.662695697	0.999991728
ENSMUSG00000001632	Brpf1	8.42	8.91	8.23	8.8	9.39	9.31	8.52	9.1667	0.105543782	0.279585685	0.999991728
ENSMUSG00000001642	Akr1b3	41.7	35.8	39.33	40.1	42.24	44.65	38.9433	42.33	0.120304113	0.261347392	0.999991728
ENSMUSG00000001655	Hoxc13	0	0	0	0	0	0	0	0	0	1	1
ENSMUSG00000001656	Hoxc11	0	0	0	0	0	0	0	0	0	1	1
ENSMUSG00000001657	Hoxc8	23.42	26.19	25.87	25.05	23.96	19.94	25.16	22.9833	-0.130543871	0.388369972	0.999991728
ENSMUSG00000001661	Hoxc6	17.18	24.46	24.45	25.43	17.4	15.01	22.03	19.28	-0.192364443	0.454961035	0.999991728
ENSMUSG00000001663	Gstt1	12.84	13.36	15.35	15.1	12.33	9.31	13.85	12.2467	-0.177496851	0.484912167	0.999991728
ENSMUSG00000001665	Gstt3	22.6	15.43	17	15.83	17.79	15.91	18.3433	16.51	-0.151915708	0.514617316	0.999991728
ENSMUSG00000001666	Ddt	30.28	24.99	26.89	26.78	32.22	29.92	27.3867	29.64	0.114071767	0.430464805	0.999991728
ENSMUSG00000001670	Tat	0.59	0.46	1.59	1.92	1.54	2.06	0.88	1.84	1.064130337	0.030797801	0.999991728
ENSMUSG00000001672	Marveld3	17	17.3	16.37	16.99	17.15	19.22	16.89	17.7867	0.074626838	0.281721643	0.999991728
ENSMUSG00000001674	Ddx18	16.01	18.32	15.51	18.15	16.99	20.63	16.6133	18.59	0.162185203	0.239892311	0.999991728
ENSMUSG00000001687	Ubl3	44.88	40.68	42.93	40.61	45.9	46.15	42.83	44.22	0.046077348	0.697264381	0.999991728
ENSMUSG00000001700	Gramd3	25.22	32.06	39.13	39.14	32.62	41.64	32.1367	37.8	0.234165939	0.228171316	0.999991728
ENSMUSG00000001707	Eef1e1	2.99	4.55	3.96	3.59	4	4.8	3.8333	4.13	0.107542326	0.615312774	0.999991728
ENSMUSG00000001729	Akt1	65.61	74.15	67.07	74.31	75.63	71.09	68.9433	73.6767	0.095796738	0.509501747	0.999991728
ENSMUSG00000001739	Cldn15	8.1	14.18	15.21	15.43	13.48	5.34	12.4967	11.4167	-0.130401838	0.737469473	0.999991728
ENSMUSG00000001741	Il16	1.06	2.11	2.58	1.9	2.6	1.31	1.9167	1.9367	0.014976208	0.987386024	0.999991728
ENSMUSG00000001750	Tcirg1	10.05	11.91	12.71	11.67	12.81	10.97	11.5567	11.8167	0.032097791	0.725053189	0.999991728
ENSMUSG00000001751	Naglu	13.03	11.35	13.46	13.05	13.93	11.57	12.6133	12.85	0.026818771	0.794501384	0.999991728
ENSMUSG00000001755	Coasy	16.35	13.43	12.33	13.42	15.36	14.55	14.0367	14.4433	0.041203361	0.695265378	0.999991728
ENSMUSG00000001761	Smo	36.75	29.95	34.19	31.42	30.03	24.2	33.63	28.55	-0.236258033	0.127880147	0.999991728
ENSMUSG00000001763	Tspan33	15.64	10.73	11.8	12.68	13.08	21.63	12.7233	15.7967	0.312143474	0.213018425	0.999991728
ENSMUSG00000001767	Crnkl1	12.44	11.89	11.22	11.32	12.27	11.77	11.85	11.7867	-0.007731285	0.990961786	0.999991728
ENSMUSG00000001768	Rin2	29.68	20.67	24.6	23.52	21.3	19.28	24.9833	21.3667	-0.225604121	0.200846413	0.999991728
ENSMUSG00000001773	Folh1	2.82	1.24	1.65	1.52	2.99	2.19	1.9033	2.2333	0.23067035	0.53394066	0.999991728
ENSMUSG00000001774	Chordc1	28.91	40.87	25.58	42.36	30.61	33.55	31.7867	35.5067	0.159668193	0.546196748	0.999991728
ENSMUSG00000001783	Rtcb	73.35	72.84	71.72	72.48	74.37	75.36	72.6367	74.07	0.028191339	0.651913511	0.999991728
ENSMUSG00000001785	Pwp1	11.17	13.04	11.19	11.8	12.3	13.15	11.8	12.4167	0.073491065	0.542116956	0.999991728
ENSMUSG00000001786	Fbxo7	33.93	28.7	31.43	29.89	36.85	23.78	31.3533	30.1733	-0.055344748	0.880983224	0.999991728
ENSMUSG00000001794	Capns1	176.66	176.51	194.88	179.87	188.22	169.01	182.6833	179.0333	-0.029116798	0.929672422	0.999991728
ENSMUSG00000001802	Lrp3	1.75	2.56	2.09	2.89	2.3	1.27	2.1333	2.1533	0.01346226	0.972682233	0.999991728
ENSMUSG00000001804	Dsg4	0	0	0	0.01	0	0	0	0.0033	1.736965594	0.79273152	0.999991728
ENSMUSG00000001815	Evx2	0	0	0	0	0	0	0	0	0	1	1
ENSMUSG00000001819	Hoxd13	0	0	0	0	0	0	0	0	0	1	1
ENSMUSG00000001823	Hoxd12	0	0	0	0	0	0	0	0	0	1	1
ENSMUSG00000001827	Folr1	22	17.03	14.7	18.42	20.03	13.31	17.91	17.2533	-0.053890221	0.560869638	0.999991728
ENSMUSG00000001829	Clpb	8.5	9.44	10.06	8.91	9.98	9.22	9.3333	9.37	0.005656627	0.551664229	0.999991728
ENSMUSG00000001833	Septin7	64.34	75.83	73.91	68.94	68.92	75.89	71.36	71.25	-0.002225601	0.95039192	0.999991728
ENSMUSG00000001844	Zdhhc4	20.76	14.93	16.42	16.58	16.36	16.39	17.37	16.4433	-0.079094967	0.743946249	0.999991728
ENSMUSG00000001847	Rac1	111.41	115.38	117.91	114.72	114.57	118.4	114.9	115.8967	0.012460275	0.809984241	0.999991728
ENSMUSG00000001855	Nup214	8.18	9.38	9.13	9.67	10.17	8.1	8.8967	9.3133	0.066032715	0.564536308	0.999991728
ENSMUSG00000001864	Aif1l	0.49	0.64	0.37	0.47	1.46	0.38	0.5	0.77	0.622930351	0.770484031	0.999991728
ENSMUSG00000001865	Cpa3	0	0.09	0.1	0	0.07	0	0.0633	0.0233	-1.440572591	0.549259289	0.999991728
ENSMUSG00000001870	Ltbp1	25.05	35.9	41.2	36.77	27.37	20.55	34.05	28.23	-0.270425669	0.298098015	0.999991728
ENSMUSG00000001891	Ugp2	57.92	58.46	61.79	61.8	58.85	63.91	59.39	61.52	0.050835471	0.56240491	0.999991728
ENSMUSG00000001901	Kcnh6	0.03	0	0	0.02	0	0.03	0.01	0.0167	0.736965594	0.796557634	0.999991728
ENSMUSG00000001909	Trmt1	17.49	15.28	17.37	17.23	15.65	14.43	16.7133	15.77	-0.083816835	0.316070971	0.999991728
ENSMUSG00000001910	Nacc1	40.22	43.7	41.57	40.95	44.33	44.87	41.83	43.3833	0.052602908	0.468514177	0.999991728
ENSMUSG00000001911	Nfix	56.3	67.37	64.82	64.97	60.73	44.89	62.83	56.8633	-0.143954908	0.396472324	0.999991728
ENSMUSG00000001918	Slc1a5	84.03	70.94	67.44	66.68	84.37	60.65	74.1367	70.5667	-0.071200387	0.707816237	0.999991728
ENSMUSG00000001924	Uba1	78.65	93.26	88.54	90.44	95.2	88.53	86.8167	91.39	0.074064281	0.457424939	0.999991728
ENSMUSG00000001930	Vwf	6.26	4.97	5.24	4.98	6.98	5.06	5.49	5.6733	0.047390482	0.778398141	0.999991728
ENSMUSG00000001942	Siae	14.63	11.3	15.13	12.44	12.9	11.49	13.6867	12.2767	-0.15685223	0.247503132	0.999991728
ENSMUSG00000001943	Vsig2	1.89	1.6	0.49	1.88	1.77	3.15	1.3267	2.2667	0.772766316	0.170675823	0.999991728
ENSMUSG00000001946	Esam	17.16	17.95	19.78	23	19.78	17.68	18.2967	20.1533	0.13943764	0.406489701	0.999991728
ENSMUSG00000001948	Spa17	55.96	30.26	35.49	35.14	28.92	41.64	40.57	35.2333	-0.203472332	0.465849144	0.999991728
ENSMUSG00000001962	Fam50a	23.99	27.01	24.26	26.65	23.85	23.16	25.0867	24.5533	-0.031001892	0.868823729	0.999991728
ENSMUSG00000001964	Emd	79.12	68.38	65.38	69.71	90.36	107.63	70.96	89.2333	0.330576724	0.149679322	0.999991728
ENSMUSG00000001983	Taco1	5.55	6.98	6.86	6.31	7.91	7.38	6.4633	7.2	0.155718509	0.405974033	0.999991728
ENSMUSG00000001985	Grik3	0.44	0.02	0.05	0.09	0.07	0.37	0.17	0.1767	0.055495113	0.916147291	0.999991728
ENSMUSG00000001986	Gria3	2.79	4.53	5.2	4.29	3	2.44	4.1733	3.2433	-0.363722852	0.243398423	0.999991728
ENSMUSG00000001988	Npas1	0.06	0	0.02	0.05	0.08	0	0.0267	0.0433	0.700439718	0.798232925	0.999991728
ENSMUSG00000001995	Sipa1l2	6.11	8.95	8.3	8.9	8.72	7.96	7.7867	8.5267	0.13097599	0.428726548	0.999991728
ENSMUSG00000001998	Ap4e1	4.16	4.67	4.61	4.8	4.5	4.14	4.48	4.48	0	0.851473626	0.999991728
ENSMUSG00000001999	Blvra	11.31	8.39	9.82	8.87	10.36	9.75	9.84	9.66	-0.026635127	0.865084662	0.999991728
ENSMUSG00000002006	Pdzd4	4.03	4.06	4.07	3.93	4.19	4.12	4.0533	4.08	0.009460329	0.793736717	0.999991728
ENSMUSG00000002007	Srpk3	0.64	0.69	0.6	0.61	0.57	0.25	0.6433	0.4767	-0.4325857	0.392715867	0.999991728
ENSMUSG00000002010	Idh3g	55.4	55.31	57.01	54.28	57.36	53.04	55.9067	54.8933	-0.026389382	0.860142514	0.999991728
ENSMUSG00000002012	Pnck	4.99	3.57	4.95	4.27	2.67	2.89	4.5033	3.2767	-0.458764353	0.105551582	0.999991728
ENSMUSG00000002014	Ssr4	105.26	109.32	106.68	105.36	94.42	111.24	107.0867	103.6733	-0.046734007	0.75346084	0.999991728
ENSMUSG00000002015	Bcap31	103.66	101.65	97.12	98.37	110.02	108.67	100.81	105.6867	0.068154623	0.443408131	0.999991728
ENSMUSG00000002017	Fam98a	13.17	17.97	14.17	15.36	15.22	16.5	15.1033	15.6933	0.05528483	0.694561959	0.999991728
ENSMUSG00000002020	Ltbp2	1.49	4.15	4.85	2.95	8.08	0.88	3.4967	3.97	0.183158735	0.561003241	0.999991728
ENSMUSG00000002028	Kmt2a	9.79	10.43	12.24	12.34	10.57	10.1	10.82	11.0033	0.024240139	0.855138456	0.999991728
ENSMUSG00000002031	Ift46	60.37	46.73	47.04	47.44	53.41	45.57	51.38	48.8067	-0.074128666	0.535005731	0.999991728
ENSMUSG00000002032	Tmem25	0.34	0.39	0.44	0.29	1.22	0.52	0.39	0.6767	0.794971198	0.540526428	0.999991728
ENSMUSG00000002033	Cd3g	0.12	0.22	0.33	0.05	0.35	1.15	0.2233	0.5167	1.210035215	0.268618818	0.999991728
ENSMUSG00000002043	Trappc6a	19.59	16.4	17.46	16.13	14.58	17.25	17.8167	15.9867	-0.156358289	0.415595598	0.999991728
ENSMUSG00000002052	Supt6	28.4	32.02	30.28	32.57	33.25	29.84	30.2333	31.8867	0.076813241	0.422747382	0.999991728
ENSMUSG00000002055	Spag5	0.87	1.86	1.48	1.17	0.89	0.91	1.4033	0.99	-0.503357302	0.147973108	0.999991728
ENSMUSG00000002057	Foxn1	0	0	0.04	0.02	0	0.04	0.0133	0.02	0.584962501	0.873440285	0.999991728
ENSMUSG00000002058	Unc119	12.78	9.85	12.89	11.03	11.94	9.52	11.84	10.83	-0.128635838	0.363322936	0.999991728
ENSMUSG00000002059	Rab34	13	18.03	19.48	22.26	16.87	12.48	16.8367	17.2033	0.031081589	0.800371555	0.999991728
ENSMUSG00000002064	Sdf2	46.02	45.59	49.46	50.12	44.61	48.98	47.0233	47.9033	0.026749238	0.736995985	0.999991728
ENSMUSG00000002068	Ccne1	0.62	1.09	1.1	0.65	0.49	0.64	0.9367	0.5933	-0.658692889	0.135371889	0.999991728
ENSMUSG00000002076	Hsf2bp	0.35	0.13	0.16	0.22	0.11	0.31	0.2133	0.2133	0	0.812645517	0.999991728
ENSMUSG00000002083	Bbc3	6.7	3.62	3.21	3.61	4.05	3.81	4.51	3.8233	-0.238296448	0.941626941	0.999991728
ENSMUSG00000002100	Mybpc3	0.02	0.01	0.02	0.01	0	0	0.0167	0.0033	-2.321928095	0.345735385	0.999991728
ENSMUSG00000002102	Psmc3	61.66	65.24	67.16	64.78	66.43	69.33	64.6867	66.8467	0.04738725	0.759314464	0.999991728
ENSMUSG00000002103	Acp2	16.65	18.85	21.32	18.51	24.1	13.06	18.94	18.5567	-0.029498748	0.318826472	0.999991728
ENSMUSG00000002104	Rapsn	0.2	0.11	0.4	0.19	0.11	0.06	0.2367	0.12	-0.979822118	0.296591049	0.999991728
ENSMUSG00000002105	Slc39a13	7.41	8.27	8.84	8.2	8.78	5.62	8.1733	7.5333	-0.117636206	0.694049211	0.999991728
ENSMUSG00000002107	Celf2	20.52	21.46	24.18	20.96	23.48	20.22	22.0533	21.5533	-0.033085727	0.987139724	0.999991728
ENSMUSG00000002108	Nr1h3	1.42	1.94	1.76	1.93	1.46	1.28	1.7067	1.5567	-0.13272126	0.700043156	0.999991728
ENSMUSG00000002109	Ddb2	10.69	7.37	9.22	8.91	8.94	8.91	9.0933	8.92	-0.027765528	0.905647802	0.999991728
ENSMUSG00000002111	Spi1	1.21	2.49	2.6	1.88	2.34	1.99	2.1	2.07	-0.02075856	0.660564775	0.999991728
ENSMUSG00000002129	Sf3a1	16.34	18.97	19.69	18.29	21.03	21	18.3333	20.1067	0.13320481	0.281535504	0.999991728
ENSMUSG00000002147	Stat6	28.45	25.38	27.01	27.65	23.58	26.21	26.9467	25.8133	-0.061990369	0.595381671	0.999991728
ENSMUSG00000002190	Clgn	0.03	0	0.09	0.02	0.02	0.02	0.04	0.02	-1	0.338375465	0.999991728
ENSMUSG00000002204	Napsa	25.65	27.66	30.31	24.87	72.57	26.87	27.8733	41.4367	0.572022409	0.116443121	0.999991728
ENSMUSG00000002205	Vrk3	28.79	23.72	26.12	26.71	25.52	24.72	26.21	25.65	-0.031158528	0.606147106	0.999991728
ENSMUSG00000002210	Smg9	9.67	10.37	10.59	10.97	11.39	9.39	10.21	10.5833	0.051811225	0.666350583	0.999991728
ENSMUSG00000002221	Paxip1	10.31	7.54	8.97	7.93	9.32	8.93	8.94	8.7267	-0.03484414	0.907446289	0.999991728
ENSMUSG00000002222	Rmnd5a	31.41	27.38	28.61	30.36	24.07	22.65	29.1333	25.6933	-0.181276708	0.194437346	0.999991728
ENSMUSG00000002227	Mov10	10.86	9.94	11.02	11.23	10.22	10.57	10.6067	10.6733	0.009039472	0.744807297	0.999991728
ENSMUSG00000002228	Ppm1j	0.69	0.77	0.64	0.85	0.81	1.03	0.7	0.8967	0.357216845	0.346646951	0.999991728
ENSMUSG00000002233	Rhoc	124.04	109.19	108.93	117.87	109.82	107.61	114.0533	111.7667	-0.029218629	0.418787852	0.999991728
ENSMUSG00000002240	Prr27	0	0	0	0	0	0	0	0	0	1	1
ENSMUSG00000002249	Tead3	16.1	18.2	20.7	19.96	17.33	14.83	18.3333	17.3733	-0.077594535	0.790446814	0.999991728
ENSMUSG00000002250	Ppard	5.79	7.37	7.07	7.23	6.1	7.17	6.7433	6.8333	0.01912759	0.690182164	0.999991728
ENSMUSG00000002257	Def6	1.49	1	1.21	1.34	1.18	0.87	1.2333	1.13	-0.126239997	0.687490019	0.999991728
ENSMUSG00000002265	Peg3	3.3	5.85	6.4	6.42	2.82	3.03	5.1833	4.09	-0.341779331	0.337449664	0.999991728
ENSMUSG00000002266	Zim1	0.01	0.08	0.07	0.05	0.02	0	0.0533	0.0233	-1.192645078	0.643966635	0.999991728
ENSMUSG00000002274	Metrn	2.44	2.77	3.63	3.24	3.11	3.17	2.9467	3.1733	0.106915204	0.897375518	0.999991728
ENSMUSG00000002279	Lmf1	15.75	12.28	12.59	13.25	17.18	14.54	13.54	14.99	0.146772644	0.367310196	0.999991728
ENSMUSG00000002280	Ciao3	6.7	6.81	6.83	7.7	6.39	7.37	6.78	7.1533	0.077330397	0.490609543	0.999991728
ENSMUSG00000002289	Angptl4	7.87	25.27	28.6	27.29	8.91	6.61	20.58	14.27	-0.528257647	0.503369893	0.999991728
ENSMUSG00000002297	Dbf4	3.29	3.05	3.91	2.87	2.88	2.62	3.4167	2.79	-0.292324382	0.143020436	0.999991728
ENSMUSG00000002307	Daxx	14.04	15.01	14.23	14.49	15.01	12.67	14.4267	14.0567	-0.037483478	0.731535464	0.999991728
ENSMUSG00000002308	Cd320	18.37	13.51	13.83	13.39	13.68	15.17	15.2367	14.08	-0.113899984	0.757126747	0.999991728
ENSMUSG00000002319	Ipo4	23.22	25.78	23.31	24.43	23.84	22.84	24.1033	23.7033	-0.02414272	0.943190693	0.999991728
ENSMUSG00000002320	Tm9sf1	56.49	57.82	52.21	49.65	61.68	59.58	55.5067	56.97	0.037541348	0.615811785	0.999991728
ENSMUSG00000002324	Rec8	6.68	3.36	4.17	1.13	2.72	2.62	4.7367	2.1567	-1.135068937	0.00407115	0.999991728
ENSMUSG00000002325	Irf9	24.33	36.09	41.96	37.32	38.8	33.04	34.1267	36.3867	0.092510388	0.623123597	0.999991728
ENSMUSG00000002326	Gmpr2	11.75	10.78	9.17	11.32	11.78	9.48	10.5667	10.86	0.039503763	0.718128945	0.999991728
ENSMUSG00000002329	Mdp1	17.16	16.56	15.46	15.72	16	18.06	16.3933	16.5933	0.017494495	0.832745426	0.999991728
ENSMUSG00000002332	Dhrs1	38.47	42.93	40.43	42.02	43.48	59.77	40.61	48.4233	0.253867367	0.132083113	0.999991728
ENSMUSG00000002341	Ncan	0.11	0.06	0.13	0.13	0.18	0.2	0.1	0.17	0.765534746	0.108535822	0.999991728
ENSMUSG00000002342	Tmem161a	15.13	12.41	15.9	11.01	15.92	14.54	14.48	13.8233	-0.066956056	0.88296181	0.999991728
ENSMUSG00000002343	Armc6	2.01	3.58	2.78	3.14	2.94	2.74	2.79	2.94	0.075551033	0.917402836	0.999991728
ENSMUSG00000002345	Borcs8	24.2	24.27	23.28	24.83	25.44	23.08	23.9167	24.45	0.031818134	0.731543604	0.999991728
ENSMUSG00000002346	Slc25a42	3.75	4.98	3.64	3.76	4.01	2.88	4.1233	3.55	-0.21599207	0.355998008	0.999991728
ENSMUSG00000002365	Snx9	17.87	18.79	19.52	18.55	17.2	17.27	18.7267	17.6733	-0.083519954	0.489939402	0.999991728
ENSMUSG00000002372	Ranbp3	21.78	23.43	21.99	23.16	22.35	21.11	22.4	22.2067	-0.012505879	0.99507902	0.999991728
ENSMUSG00000002379	Ndufa11	110.91	84.97	79.14	68.92	93.42	96.09	91.6733	86.1433	-0.089762982	0.691846863	0.999991728
ENSMUSG00000002384	Bmp8b	0.38	0.06	0.03	0.05	0.09	0.11	0.1567	0.0833	-0.910732662	0.395869174	0.999991728
ENSMUSG00000002393	Nr2f6	21.11	19.31	18.41	16.82	19.61	19.26	19.61	18.5633	-0.079133744	0.578047073	0.999991728
ENSMUSG00000002395	Use1	40.57	37.32	45.26	41.88	35.64	34.83	41.05	37.45	-0.132416503	0.397840934	0.999991728
ENSMUSG00000002396	Ocel1	6.63	5.17	5.92	6.21	6.62	4.77	5.9067	5.8667	-0.009803175	0.616078524	0.999991728
ENSMUSG00000002409	Dyrk1b	10.87	8.81	10.62	9.59	10.56	6.96	10.1	9.0367	-0.160492681	0.476599835	0.999991728
ENSMUSG00000002413	Braf	10.5	10.49	12.47	12.23	11.38	12.45	11.1533	12.02	0.107961951	0.612281111	0.999991728
ENSMUSG00000002416	Ndufb2	29.28	30.68	24.32	22.41	26.1	33.64	28.0933	27.3833	-0.036929739	0.935392748	0.999991728
ENSMUSG00000002428	Hltf	15.62	14.02	12.79	13.72	14.65	14.64	14.1433	14.3367	0.019587453	0.856895718	0.999991728
ENSMUSG00000002455	Prpf6	53.03	51.37	49.48	51.11	52.79	50.25	51.2933	51.3833	0.002529155	0.848862891	0.999991728
ENSMUSG00000002458	Rgs19	6.25	7.5	5.22	6.17	7.92	6.94	6.3233	7.01	0.148729171	0.378008609	0.999991728
ENSMUSG00000002459	Rgs20	2.26	2.56	1.96	2.06	2.04	3.87	2.26	2.6567	0.233294451	0.854208166	0.999991728
ENSMUSG00000002475	Abhd3	15.61	12.81	11.52	11.32	10.83	16.06	13.3133	12.7367	-0.063884075	0.861688797	0.999991728
ENSMUSG00000002477	Snrpd1	28.86	28.43	25.51	25.11	23.6	37.15	27.6	28.62	0.052355405	0.735186679	0.999991728
ENSMUSG00000002486	Tchp	7.94	7.54	7.39	8.16	7.65	9.51	7.6233	8.44	0.146821039	0.285986071	0.999991728
ENSMUSG00000002489	Tiam1	10.72	10.68	11.61	11.08	12.59	11.53	11.0033	11.7333	0.09267229	0.370185644	0.999991728
ENSMUSG00000002496	Tsc2	13.67	14.32	13.67	14.25	15.24	11.57	13.8867	13.6867	-0.020929212	0.992977442	0.999991728
ENSMUSG00000002500	Rpl3l	0	0.18	0.05	0.14	0.1	0	0.0767	0.08	0.061400545	0.955569586	0.999991728
ENSMUSG00000002504	Slc9a3r2	19.13	19.67	19.79	23.41	22.44	15.45	19.53	20.4333	0.065232624	0.689078775	0.999991728
ENSMUSG00000002524	Puf60	60.19	58.45	55.3	58.18	62.33	59.52	57.98	60.01	0.049647596	0.520350389	0.999991728
ENSMUSG00000002546	Golga2	28.72	30.59	29.17	32.55	28.37	24.36	29.4933	28.4267	-0.053143947	0.820438128	0.999991728
ENSMUSG00000002550	Uck1	20.16	24.82	23.14	23.89	22.29	23.42	22.7067	23.2	0.031008871	0.696193946	0.999991728
ENSMUSG00000002565	Scin	1.15	1.13	1.11	0.96	1.72	1.29	1.13	1.3233	0.227853734	0.438670911	0.999991728
ENSMUSG00000002578	Ikzf4	2.28	3.25	3.04	3.45	2.04	4.84	2.8567	3.4433	0.269473145	0.235491209	0.999991728
ENSMUSG00000002580	Mien1	58.16	43.61	46.58	40.96	48.24	54.66	49.45	47.9533	-0.044339418	0.852265292	0.999991728
ENSMUSG00000002588	Pon1	0.56	0.63	0.28	0.35	0.17	0.27	0.49	0.2633	-0.895891597	0.27418084	0.999991728
ENSMUSG00000002602	Axl	27.35	43.24	44.8	40.77	35.07	22.18	38.4633	32.6733	-0.23537015	0.451492042	0.999991728
ENSMUSG00000002603	Tgfb1	9.19	11.17	12.4	12.11	10.09	7.87	10.92	10.0233	-0.123610489	0.611119126	0.999991728
ENSMUSG00000002608	Ccdc97	13.71	15.81	14.83	15.96	17.63	13.33	14.7833	15.64	0.081268909	0.524552878	0.999991728
ENSMUSG00000002617	Zfp40	2.96	3.8	3.99	2.99	3.21	3.06	3.5833	3.0867	-0.215252561	0.418091906	0.999991728
ENSMUSG00000002625	Akap8l	26.79	19.61	19.04	22.01	20.74	16.43	21.8133	19.7267	-0.145063052	0.874615614	0.999991728
ENSMUSG00000002633	Shh	0	0	0	0	0	0	0	0	0	1	1
ENSMUSG00000002635	Pdcd2l	8.16	6.82	6.11	6.4	6.82	5.64	7.03	6.2867	-0.161229419	0.463309093	0.999991728
ENSMUSG00000002658	Gtf2f1	25.06	32.21	27.62	28.27	26.04	29.86	28.2967	28.0567	-0.012288498	0.985797236	0.999991728
ENSMUSG00000002660	Clpp	25.03	24.05	22.74	23.48	26	26.54	23.94	25.34	0.081993372	0.486021165	0.999991728
ENSMUSG00000002661	Alkbh7	3.3	3.9	3.09	3.28	4.28	2.84	3.43	3.4667	0.015340546	0.930007684	0.999991728
ENSMUSG00000002664	Pspn	0.09	0	0	0.1	0	0.19	0.03	0.0967	1.688055994	0.600783732	0.999991728
ENSMUSG00000002668	Dennd1c	0.8	1.4	1.62	1.42	1.58	1.15	1.2733	1.3833	0.119538698	0.725330337	0.999991728
ENSMUSG00000002679	Med6	11.52	9.27	11.21	11.17	12.58	11.93	10.6667	11.8933	0.15704371	0.27373882	0.999991728
ENSMUSG00000002688	Prkd1	1.5	1.73	2.09	2.51	1.51	1.23	1.7733	1.75	-0.019108823	0.977068382	0.999991728
ENSMUSG00000002699	Lcp2	0.55	1.23	1.26	1.47	1.08	0.88	1.0133	1.1433	0.174137253	0.689031062	0.999991728
ENSMUSG00000002718	Cse1l	27.26	28.53	27.15	30.27	34.03	35.28	27.6467	33.1933	0.263787968	0.016500492	0.999991728
ENSMUSG00000002728	Naa20	23.57	24.08	23.27	20.79	24.41	25.75	23.64	23.65	0.000610148	0.8683388	0.999991728
ENSMUSG00000002731	Prkra	11.09	8.61	11.19	10.79	9.72	8.6	10.2967	9.7033	-0.085625032	0.675812209	0.999991728
ENSMUSG00000002732	Fkbp7	11.73	14.81	14.64	16.15	11.2	8.79	13.7267	12.0467	-0.188347324	0.53617937	0.999991728
ENSMUSG00000002733	Plekha3	22.59	20.69	22.06	21.83	21.68	22.67	21.78	22.06	0.018428837	0.779438791	0.999991728
ENSMUSG00000002741	Ykt6	26.23	32	26.92	28.26	29.74	30.24	28.3833	29.4133	0.051426261	0.642264843	0.999991728
ENSMUSG00000002748	Baz1b	22.2	25.76	23.4	25.64	24.13	22.11	23.7867	23.96	0.010474794	0.871965347	0.999991728
ENSMUSG00000002763	Pex6	15.42	14.41	14.46	15.67	17.58	14.25	14.7633	15.8333	0.100946516	0.386895112	0.999991728
ENSMUSG00000002767	Mrpl2	15.1	13.79	14.67	13.03	14.52	16.66	14.52	14.7367	0.02136878	0.845406347	0.999991728
ENSMUSG00000002768	Mea1	57.35	49.29	47.61	43.46	47.07	54.87	51.4167	48.4667	-0.08524322	0.626593511	0.999991728
ENSMUSG00000002769	Gnmt	1.56	1.06	1.29	1.41	1.9	1.18	1.3033	1.4967	0.199546837	0.619833451	0.999991728
ENSMUSG00000002771	Grin2d	0.4	0.83	0.68	0.54	0.49	0.41	0.6367	0.48	-0.407503827	0.260855248	0.999991728
ENSMUSG00000002778	Kdelr1	112.37	99.73	100.6	104.55	110.09	95.32	104.2333	103.32	-0.01269717	0.964233836	0.999991728
ENSMUSG00000002781	Tmem143	6.96	6.13	7.28	6.28	5.77	5.19	6.79	5.7467	-0.240686206	0.489376421	0.999991728
ENSMUSG00000002797	Ggct	5.61	4	3.94	5.08	2.92	5.18	4.5167	4.3933	-0.039942481	0.874146556	0.999991728
ENSMUSG00000002799	Jag2	8.84	9.24	8.4	8.56	10.34	8.29	8.8267	9.0633	0.038173029	0.699044961	0.999991728
ENSMUSG00000002803	Btbd6	14.67	11.89	11.81	9.62	11.83	9.35	12.79	10.2667	-0.317048414	0.918652062	0.999991728
ENSMUSG00000002804	Nudt14	27.62	20.14	19.61	19.3	23.7	25.4	22.4567	22.8	0.021890026	0.679508005	0.999991728
ENSMUSG00000002808	Epdr1	12.11	11.4	10.99	6.48	7.62	6.98	11.5	7.0267	-0.710721495	0.000385515	0.322991421
ENSMUSG00000002812	Flii	38.98	44.41	42.67	41.08	46.46	42.03	42.02	43.19	0.039621155	0.66557771	0.999991728
ENSMUSG00000002814	Top3a	3.84	3.51	3.69	3.29	4.37	3.01	3.68	3.5567	-0.049179996	0.527957166	0.999991728
ENSMUSG00000002820	Atg4d	3.92	4.1	3.87	4.85	4.96	4.18	3.9633	4.6633	0.234647247	0.318335309	0.999991728
ENSMUSG00000002825	Qtrt1	5.9	6.22	5.29	4.69	5.72	5.81	5.8033	5.4067	-0.102142383	0.707428671	0.999991728
ENSMUSG00000002831	Plin4	3.67	4	4.72	5.25	3.07	2.24	4.13	3.52	-0.230566353	0.469623974	0.999991728
ENSMUSG00000002833	Hdgfl2	24.22	24.13	21.18	24.41	25.2	22.62	23.1767	24.0767	0.054962581	0.592369706	0.999991728
ENSMUSG00000002835	Chaf1a	3.5	3.26	3.38	2.69	3.13	3.41	3.38	3.0767	-0.135655099	0.249164333	0.999991728
ENSMUSG00000002844	Adprh	16.92	17.96	19.61	17.26	18.5	16.75	18.1633	17.5033	-0.053399295	0.713965437	0.999991728
ENSMUSG00000002845	Tmem39a	19.02	26.62	15.99	23.41	21.79	21.54	20.5433	22.2467	0.114918895	0.443067869	0.999991728
ENSMUSG00000002846	Timmdc1	9.63	10.08	8.27	10.3	10.37	10.09	9.3267	10.2533	0.136659541	0.345108769	0.999991728
ENSMUSG00000002847	Pla1a	6.41	6.25	6.52	6.98	4.73	7.95	6.3933	6.5533	0.035660601	0.831935046	0.999991728
ENSMUSG00000002870	Mcm2	5.55	6.78	5.94	5.57	6.49	6.19	6.09	6.0833	-0.00158017	0.96204226	0.999991728
ENSMUSG00000002871	Tpra1	16.72	15.11	13.13	13.35	14.81	11.63	14.9867	13.2633	-0.176236137	0.353521913	0.999991728
ENSMUSG00000002881	Nab1	36.86	33.3	35.32	34.24	31.14	39.68	35.16	35.02	-0.005755987	0.968254184	0.999991728
ENSMUSG00000002885	Adgre5	37.52	32.1	30.12	29.21	33.44	28.08	33.2467	30.2433	-0.136592544	0.53932291	0.999991728
ENSMUSG00000002897	Il17ra	2.07	3.18	2.8	2.72	2.07	2.02	2.6833	2.27	-0.241333985	0.303555825	0.999991728
ENSMUSG00000002900	Lamb1	17.12	24.3	27.93	25.03	20.06	17.14	23.1167	20.7433	-0.156285636	0.59832857	0.999991728
ENSMUSG00000002908	Kcnn1	0.58	0.69	0.75	0.52	0.55	0.28	0.6733	0.45	-0.581395886	0.140196615	0.999991728
ENSMUSG00000002910	Arrdc2	2.79	2.63	2.83	2.61	2.04	1.89	2.75	2.18	-0.335103484	0.148808633	0.999991728
ENSMUSG00000002930	Ppp1r17	0	0.03	0	0	0	0	0.01	0	-3.321928095	0.834729853	0.999991728
ENSMUSG00000002944	Cd36	1.19	2.19	2.06	1.38	1.4	1.6	1.8133	1.46	-0.312675782	0.354418365	0.999991728
ENSMUSG00000002948	Map2k7	25.7	24.49	23.44	25	23.05	20.4	24.5433	22.8167	-0.10524316	0.279191843	0.999991728
ENSMUSG00000002949	Timm44	15.62	17.36	19.36	17.45	15.89	15.81	17.4467	16.3833	-0.090722508	0.572778522	0.999991728
ENSMUSG00000002957	Ap2a2	16	20.86	18.75	18.95	18.76	17.47	18.5367	18.3933	-0.01119888	0.986682605	0.999991728
ENSMUSG00000002963	Pnkp	12.81	13.07	10.87	10.82	12.34	11.21	12.25	11.4567	-0.096594398	0.694960705	0.999991728
ENSMUSG00000002968	Med25	32.49	32.03	30.19	29.65	33.19	28.43	31.57	30.4233	-0.05337603	0.973976403	0.999991728
ENSMUSG00000002980	Bcam	105.28	113.75	120.29	116.11	141.84	102.12	113.1067	120.0233	0.085630936	0.587008913	0.999991728
ENSMUSG00000002981	Clptm1	28.6	28.5	28.36	30.57	33.08	29.62	28.4867	31.09	0.1261638	0.152937172	0.999991728
ENSMUSG00000002983	Relb	5.11	5.66	7.95	5.46	5.69	6.09	6.24	5.7467	-0.11882066	0.772545271	0.999991728
ENSMUSG00000002984	Tomm40	19.31	24.18	19.34	20.75	24.93	24.44	20.9433	23.3733	0.158372416	0.304332916	0.999991728
ENSMUSG00000002985	Apoe	200.23	246.41	263.27	284.19	221.65	178.29	236.6367	228.0433	-0.053365641	0.825500874	0.999991728
ENSMUSG00000002992	Apoc2	0.74	0.87	1.66	0.61	0.82	1.29	1.09	0.9067	-0.265683984	0.713326224	0.999991728
ENSMUSG00000002996	Hbp1	32.7	37.46	42.33	38.97	26.73	24.1	37.4967	29.9333	-0.325009406	0.160431436	0.999991728
ENSMUSG00000002997	Prkar2b	5.38	3.15	3.49	3.46	3.48	3.29	4.0067	3.41	-0.232630751	0.263100998	0.999991728
ENSMUSG00000003031	Cdkn1b	34.95	33.11	37.69	32.71	27.37	25.45	35.25	28.51	-0.306155218	0.078098589	0.999991728
ENSMUSG00000003032	Klf4	16.51	11.36	10.2	10.67	15.25	8.94	12.69	11.62	-0.127082	0.696348737	0.999991728
ENSMUSG00000003033	Ap1m1	21.38	24.88	24.15	23.73	21.62	20.21	23.47	21.8533	-0.102964488	0.441064063	0.999991728
ENSMUSG00000003037	Rab8a	18.1	19.02	16.52	17.11	18.52	18.61	17.88	18.08	0.016047941	0.824083979	0.999991728
ENSMUSG00000003038	Hmgn2	112.25	101.15	117.17	89.34	102.08	102.33	110.19	97.9167	-0.170366951	0.186180534	0.999991728
ENSMUSG00000003039	Fam32a	39.42	32.76	35.1	35.19	34.19	34.41	35.76	34.5967	-0.047713693	0.740976111	0.999991728
ENSMUSG00000003051	Elf3	89.96	111.16	117.5	116.82	116.08	161.67	106.2067	131.5233	0.30844444	0.085558422	0.999991728
ENSMUSG00000003053	Cyp2c29	0.05	0.05	0.05	0.35	0.46	0.31	0.05	0.3733	2.900464326	0.00106011	0.567281012
ENSMUSG00000003062	Stard3nl	15.82	15.18	15	14.38	15.7	15.21	15.3333	15.0967	-0.022441322	0.941510152	0.999991728
ENSMUSG00000003068	Stk11	51.36	40.76	40.81	42.55	47.41	47.17	44.31	45.71	0.044877492	0.876096249	0.999991728
ENSMUSG00000003070	Efna2	2.97	2.46	2.06	2.23	2.52	1.17	2.4967	1.9733	-0.339368543	0.330354418	0.999991728
ENSMUSG00000003072	Atp5d	138.5	131.23	132.15	132.61	132.15	139.34	133.96	134.7	0.00794757	0.713561138	0.999991728
ENSMUSG00000003099	Ppp5c	29.28	29.9	27.33	28.64	33.02	31.89	28.8367	31.1833	0.112870745	0.293575625	0.999991728
ENSMUSG00000003119	Cdk12	11.7	12.35	12.29	12.34	12.81	13.4	12.1133	12.85	0.085172441	0.363138073	0.999991728
ENSMUSG00000003123	Lipe	5.05	8.43	9.85	9.37	6.59	8.42	7.7767	8.1267	0.063511819	0.733098302	0.999991728
ENSMUSG00000003131	Pafah1b2	45.57	37.6	43.9	39.43	43.11	49.39	42.3567	43.9767	0.054149197	0.53771057	0.999991728
ENSMUSG00000003134	Tbc1d8	6.82	5.67	6.72	7.55	7.04	7.92	6.4033	7.5033	0.228708538	0.248940485	0.999991728
ENSMUSG00000003135	Cnot11	10.42	10.88	10.27	10.78	10.7	11.07	10.5233	10.85	0.044103283	0.658745333	0.999991728
ENSMUSG00000003153	Slc2a3	55.27	65.34	79.17	69.85	65.7	50.11	66.5933	61.8867	-0.105749138	0.634512683	0.999991728
ENSMUSG00000003154	Foxj2	9.31	10.72	13.38	11.27	12.42	9.12	11.1367	10.9367	-0.026144389	0.887483385	0.999991728
ENSMUSG00000003161	Sri	42.34	34.8	37.38	32.92	37.87	37.09	38.1733	35.96	-0.086172149	0.533263986	0.999991728
ENSMUSG00000003166	Dgcr2	34.29	33.85	32.77	35.57	36.58	31.72	33.6367	34.6233	0.041709882	0.614663483	0.999991728
ENSMUSG00000003184	Irf3	20.93	22.7	20.63	23.64	28.21	21.5	21.42	24.45	0.190875985	0.321728339	0.999991728
ENSMUSG00000003190	Bcl2l12	10.44	9.26	9.37	8.85	8.2	10.32	9.69	9.1233	-0.086935637	0.790794332	0.999991728
ENSMUSG00000003198	Zfp959	7.81	6.17	7	7.47	6.31	6.33	6.9933	6.7033	-0.061101596	0.588497308	0.999991728
ENSMUSG00000003199	Mpnd	26.73	25.27	26.52	24.72	24.45	25.04	26.1733	24.7367	-0.081446566	0.658840778	0.999991728
ENSMUSG00000003200	Sh3gl1	22.04	28.17	24.53	27.06	25.69	22.02	24.9133	24.9233	0.000578969	0.950271011	0.999991728
ENSMUSG00000003206	Ebi3	0.18	0.47	0.21	0.84	0.49	0.43	0.2867	0.5867	1.033166864	0.155179096	0.999991728
ENSMUSG00000003208	Yju2	5.05	6.48	5.41	5.25	5.37	4.87	5.6467	5.1633	-0.129096731	0.541620109	0.999991728
ENSMUSG00000003226	Ranbp2	29.91	36.97	29.13	32.95	34.66	35.3	32.0033	34.3033	0.100126595	0.421160655	0.999991728
ENSMUSG00000003227	Edar	0.1	0.05	0.09	0.05	0.07	0.05	0.08	0.0567	-0.497499659	0.573737166	0.999991728
ENSMUSG00000003228	Grk5	2.16	3.72	2.93	3.66	2.6	2.5	2.9367	2.92	-0.008211149	0.993330144	0.999991728
ENSMUSG00000003233	Dvl3	16.91	20.35	16.95	19.45	19.93	18.15	18.07	19.1767	0.085755463	0.342384998	0.999991728
ENSMUSG00000003234	Abcf3	18.57	19.85	15.81	20.03	19.18	20.31	18.0767	19.84	0.134283356	0.482510945	0.999991728
ENSMUSG00000003235	Eif2b5	18.36	18.69	17.19	19.54	18.78	20.39	18.08	19.57	0.114249078	0.275693052	0.999991728
ENSMUSG00000003269	Cyth2	50.19	44.12	43.98	45.25	49.47	44.3	46.0967	46.34	0.007595614	0.860679843	0.999991728
ENSMUSG00000003271	Sult2b1	0.56	0.49	0.49	0.67	0.62	0.34	0.5133	0.5433	0.081941614	0.829386785	0.999991728
ENSMUSG00000003273	Car11	2.44	1.61	2.17	2.14	2.02	1.86	2.0733	2.0067	-0.047151093	0.72020081	0.999991728
ENSMUSG00000003279	Dlgap1	4.26	3.23	5.24	4.72	4.28	6.23	4.2433	5.0767	0.258683523	0.341231477	0.999991728
ENSMUSG00000003282	Plag1	1.12	1.19	1.85	1.35	1.98	1.31	1.3867	1.5467	0.157541277	0.53360866	0.999991728
ENSMUSG00000003283	Hck	0.83	1.68	2.03	1.39	1.41	1.43	1.5133	1.41	-0.102034634	0.816681276	0.999991728
ENSMUSG00000003299	Mrpl4	19.38	19.3	19.93	18.95	19.68	18.41	19.5367	19.0133	-0.039172856	0.822635386	0.999991728
ENSMUSG00000003308	Keap1	21.21	21.15	19.62	20.41	23.98	22.3	20.66	22.23	0.105667694	0.394426037	0.999991728
ENSMUSG00000003309	Ap1m2	38.57	34.29	35.43	33.71	40.85	38.15	36.0967	37.57	0.057715498	0.620057532	0.999991728
ENSMUSG00000003316	Glg1	34.53	36	36.88	36.39	37.3	32.06	35.8033	35.25	-0.022470653	0.992522848	0.999991728
ENSMUSG00000003341	Atp8b3	0.04	0.01	0.02	0.03	0.02	0.06	0.0233	0.0367	0.652076697	0.625102331	0.999991728
ENSMUSG00000003344	Btbd2	27.31	23.99	27.05	22.73	26.53	22.52	26.1167	23.9267	-0.126351352	0.633679734	0.999991728
ENSMUSG00000003345	Csnk1g2	61.63	56.43	58.23	57.58	64.3	57.6	58.7633	59.8267	0.025872449	0.782987717	0.999991728
ENSMUSG00000003346	Abhd17a	25.72	23.18	24.35	22.79	25.87	22.68	24.4167	23.78	-0.038117544	0.81575344	0.999991728
ENSMUSG00000003348	Mob3a	8.07	11.58	10.09	10.52	8.6	10.17	9.9133	9.7633	-0.021996454	0.947755521	0.999991728
ENSMUSG00000003352	Cacnb3	22.68	19.55	21.24	22.16	22.84	19.77	21.1567	21.59	0.029250901	0.751486379	0.999991728
ENSMUSG00000003354	Ccdc65	40.6	25.97	29.6	26.21	34.29	33.95	32.0567	31.4833	-0.026036122	0.942399606	0.999991728
ENSMUSG00000003355	Fkbp11	18.67	17.07	11.36	17.77	14.84	21.39	15.7	18	0.197232347	0.41285492	0.999991728
ENSMUSG00000003360	Ddx23	20.42	23.74	27.71	23.27	24.17	25.58	23.9567	24.34	0.022901983	0.676563139	0.999991728
ENSMUSG00000003363	Pld3	43.08	45	48.16	43.46	47.18	45.49	45.4133	45.3767	-0.001165301	0.57537889	0.999991728
ENSMUSG00000003378	Grik5	5.71	6.16	6.18	6.79	5.42	3.25	6.0167	5.1533	-0.223458518	0.410738326	0.999991728
ENSMUSG00000003379	Cd79a	0.06	0.09	0.03	0.03	0.04	0.03	0.06	0.0333	-0.847996907	0.583837458	0.999991728
ENSMUSG00000003380	Rabac1	111.33	96.26	103.73	96.51	95.09	100.49	103.7733	97.3633	-0.091985295	0.44014485	0.999991728
ENSMUSG00000003382	Etv3	6.99	6.13	7.17	6.53	6.68	6.66	6.7633	6.6233	-0.030176993	0.854497129	0.999991728
ENSMUSG00000003402	Prkcsh	66.07	68.76	64.66	67.87	72.17	76.31	66.4967	72.1167	0.117050692	0.213812324	0.999991728
ENSMUSG00000003410	Elavl3	0	0.03	0.01	0.02	0.01	0	0.0133	0.01	-0.415037499	0.96395208	0.999991728
ENSMUSG00000003411	Rab3b	0.17	0.19	0	0.05	0.15	0.04	0.12	0.08	-0.584962501	0.531552139	0.999991728
ENSMUSG00000003418	St8sia6	7.25	4.35	3.87	3.09	5.38	5.48	5.1567	4.65	-0.149208075	0.642652356	0.999991728
ENSMUSG00000003420	Fcgrt	30.65	38.39	45.93	41.36	26.42	17.85	38.3233	28.5433	-0.425069226	0.167067727	0.999991728
ENSMUSG00000003421	Nosip	20.34	20.7	21.71	20.54	21.19	16.68	20.9167	19.47	-0.103400074	0.5526082	0.999991728
ENSMUSG00000003423	Pih1d1	23.01	21.03	21.34	18.88	19.08	19.63	21.7933	19.1967	-0.183031055	0.30033502	0.999991728
ENSMUSG00000003429	Rps11	429.5	381.4	406.67	375.59	372.09	384.69	405.8567	377.4567	-0.104659284	0.307989145	0.999991728
ENSMUSG00000003435	Supt5	38.5	48.45	40.34	43.7	46.97	38.51	42.43	43.06	0.021263641	0.838874422	0.999991728
ENSMUSG00000003436	Dll3	0.02	0	0	0	0	0	0.0067	0	-2.736965594	0.834729853	0.999991728
ENSMUSG00000003437	Paf1	42.35	47.22	41.93	43.62	44.46	45.16	43.8333	44.4133	0.01896446	0.790128544	0.999991728
ENSMUSG00000003438	Timm50	10.61	11.01	9.6	10.69	11.86	12.31	10.4067	11.62	0.159102032	0.264000163	0.999991728
ENSMUSG00000003444	Med29	10.3	9.14	8.89	10.37	11.04	11.69	9.4433	11.0333	0.224500615	0.138376344	0.999991728
ENSMUSG00000003452	Bicd1	4.46	5.72	6.29	5.89	5.6	6.27	5.49	5.92	0.108791027	0.120230219	0.999991728
ENSMUSG00000003458	Ncstn	48.45	47.18	51.26	45.73	53.75	50.62	48.9633	50.0333	0.031187794	0.705502181	0.999991728
ENSMUSG00000003464	Pex19	29.13	27.04	30.53	28.39	26.43	24.94	28.9	26.5867	-0.120366584	0.33123434	0.999991728
ENSMUSG00000003469	Phyhip	6.16	8.01	5.88	5.76	6.18	5.96	6.6833	5.9667	-0.163642649	0.55120985	0.999991728
ENSMUSG00000003476	Crhr2	0.06	0.02	0	0.05	0.05	0	0.0267	0.0333	0.321928095	0.657406619	0.999991728
ENSMUSG00000003477	Inmt	21	28.93	28.85	32.24	23.15	5.48	26.26	20.29	-0.372098051	0.595467436	0.999991728
ENSMUSG00000003484	Cyp4f18	0.52	0.51	0.64	0.14	0.58	0.75	0.5567	0.49	-0.184031948	0.782820151	0.999991728
ENSMUSG00000003500	Impdh1	6.27	8.7	6.52	7.71	7.04	7.48	7.1633	7.41	0.048842466	0.865528701	0.999991728
ENSMUSG00000003505	Psg18	0	0	0	0	0	0	0	0	0	1	1
ENSMUSG00000003518	Dusp3	12.56	19.15	21.69	17.74	16.71	14.69	17.8	16.38	-0.119941884	0.544995142	0.999991728
ENSMUSG00000003526	Prodh	6.3	8.41	9.29	7.95	7.28	6.23	8	7.1533	-0.16138433	0.569251916	0.999991728
ENSMUSG00000003527	Ess2	7.6	7.79	7.81	8.13	7.76	7.14	7.7333	7.6767	-0.010610394	0.997949144	0.999991728
ENSMUSG00000003528	Slc25a1	45.89	38.23	40.86	36.18	46.95	36.14	41.66	39.7567	-0.067466038	0.82269988	0.999991728
ENSMUSG00000003531	Dgcr6	20.11	16.6	17.21	17.25	16.07	16.77	17.9733	16.6967	-0.106297885	0.520593262	0.999991728
ENSMUSG00000003534	Ddr1	245.5	215.5	226.91	223.48	268	226.15	229.3033	239.21	0.061020374	0.60867756	0.999991728
ENSMUSG00000003541	Ier3	299.04	142.51	150.91	163.05	205.68	212.87	197.4867	193.8667	-0.026690484	0.959460077	0.999991728
ENSMUSG00000003545	Fosb	10.8	2.28	0.99	2.3	21.35	2.42	4.69	8.69	0.889768254	0.510993534	0.999991728
ENSMUSG00000003546	Klc4	13.56	11.91	12.91	13.47	13.57	11.03	12.7933	12.69	-0.011700142	0.988346122	0.999991728
ENSMUSG00000003549	Ercc1	8.02	9.85	7.62	7.14	10.18	8.03	8.4967	8.45	-0.007945626	0.79255236	0.999991728
ENSMUSG00000003555	Cyp17a1	0.16	0.08	0.21	0.19	0.06	0.27	0.15	0.1733	0.208586622	0.80745227	0.999991728
ENSMUSG00000003559	As3mt	11.45	9.53	10.6	8.59	11.26	10.33	10.5267	10.06	-0.065418365	0.756993655	0.999991728
ENSMUSG00000003573	Homer3	2.38	3.97	4.02	3.57	3.23	1.77	3.4567	2.8567	-0.275048785	0.49967224	0.999991728
ENSMUSG00000003575	Crtc1	12.91	12.07	11.51	11.04	13.24	9.51	12.1633	11.2633	-0.1109048	0.508589929	0.999991728
ENSMUSG00000003581	Rnf215	9.22	9.02	8.37	8.85	8.54	7.31	8.87	8.2333	-0.107457469	0.521410754	0.999991728
ENSMUSG00000003585	Sec14l2	0.65	0.66	0.51	0.57	0.49	0.55	0.6067	0.5367	-0.176877762	0.67718224	0.999991728
ENSMUSG00000003604	Aven	5.6	5.43	4.74	3.96	5.02	5.16	5.2567	4.7133	-0.15740054	0.559864069	0.999991728
ENSMUSG00000003617	Cp	17.19	17.66	20.63	19.86	23.1	23.37	18.4933	22.11	0.257693738	0.036673122	0.999991728
ENSMUSG00000003623	Crot	105.69	100.28	107.48	89.4	99.7	113.72	104.4833	100.94	-0.049774837	0.756439783	0.999991728
ENSMUSG00000003644	Rps6ka1	22.69	31.04	28.59	29.69	25.89	37.24	27.44	30.94	0.173192715	0.336438249	0.999991728
ENSMUSG00000003657	Calb2	0.09	0	0	0	0.07	0.1	0.03	0.0567	0.91753784	0.710229582	0.999991728
ENSMUSG00000003660	Snrnp200	23.05	24.38	24.1	24.93	26.6	21.85	23.8433	24.46	0.036838463	0.692363888	0.999991728
ENSMUSG00000003662	Ciao1	17.65	12.64	15.07	15.3	13.44	14.66	15.12	14.4667	-0.063725598	0.929044506	0.999991728
ENSMUSG00000003665	Has1	4.39	2.98	3.28	4.58	5.42	6.39	3.55	5.4633	0.621962424	0.007537646	0.999991728
ENSMUSG00000003680	Taf6l	3.92	4.35	3.6	3.62	3.7	3.67	3.9567	3.6633	-0.111128549	0.558387465	0.999991728
ENSMUSG00000003721	Insig2	22.14	18.26	22.81	15.69	18.02	19.75	21.07	17.82	-0.241692977	0.562391289	0.999991728
ENSMUSG00000003731	Kpna6	18.99	19.64	19.31	22.28	22.13	20.81	19.3133	21.74	0.170754756	0.131057454	0.999991728
ENSMUSG00000003746	Man1a	20.12	19.98	21.32	20.31	21.64	19.65	20.4733	20.5333	0.004221839	0.699779879	0.999991728
ENSMUSG00000003752	Itpkc	3.65	5.6	4.62	5.64	5.63	6.28	4.6233	5.85	0.339503243	0.087828771	0.999991728
ENSMUSG00000003762	Coq8b	31.47	27.4	26.39	28.42	29.85	33.1	28.42	30.4567	0.0998515	0.388853544	0.999991728
ENSMUSG00000003778	Brd8	17.9	15.49	16.35	15.91	15.79	15.19	16.58	15.63	-0.085126228	0.415616584	0.999991728
ENSMUSG00000003779	Kif20a	1.69	4.38	4.55	2.63	1.18	1.55	3.54	1.7867	-0.98647886	0.002570902	0.957358114
ENSMUSG00000003808	Farsa	16.93	16.71	15.53	15.96	15.3	17.09	16.39	16.1167	-0.024262465	0.900400034	0.999991728
ENSMUSG00000003809	Gcdh	10.44	8.05	7.83	8.86	8.23	9.17	8.7733	8.7533	-0.003292573	0.982793881	0.999991728
ENSMUSG00000003810	Mast2	10.39	16.86	14.94	14.86	14.63	14.39	14.0633	14.6267	0.056662438	0.677385021	0.999991728
ENSMUSG00000003812	Dnase2a	5.76	3.76	5.65	4.84	4.03	4.49	5.0567	4.4533	-0.183301078	0.514208001	0.999991728
ENSMUSG00000003813	Rad23a	27.12	24.08	24.47	24.23	29.55	26.79	25.2233	26.8567	0.09052131	0.594483581	0.999991728
ENSMUSG00000003814	Calr	655.55	803.77	621.71	731.16	825.59	866.52	693.6767	807.7567	0.219657395	0.119641262	0.999991728
ENSMUSG00000003824	Syce2	2.21	1.62	2	2.05	2.79	2.72	1.9433	2.52	0.374890351	0.535538707	0.999991728
ENSMUSG00000003847	Nfat5	17.98	22.2	21.91	20.08	21.14	16.7	20.6967	19.3067	-0.100299329	0.784498555	0.999991728
ENSMUSG00000003848	Nob1	15.45	18.1	17.34	16.87	17.27	16.88	16.9633	17.0067	0.003680708	0.76474177	0.999991728
ENSMUSG00000003849	Nqo1	10.11	9.68	9.73	9.27	6.88	6.54	9.84	7.5633	-0.379636112	0.053696747	0.999991728
ENSMUSG00000003863	Ppfia3	5.55	3.62	4.74	4.39	4.59	5.02	4.6367	4.6667	0.009304407	0.84909877	0.999991728
ENSMUSG00000003865	Gys1	22.26	22.21	22.91	20.23	23.7	22.41	22.46	22.1133	-0.022441416	0.945976167	0.999991728
ENSMUSG00000003868	Ruvbl2	51.53	42.08	36.76	42.52	46.63	45.59	43.4567	44.9133	0.047566281	0.702371804	0.999991728
ENSMUSG00000003872	Lin7b	0.17	0.06	0.06	0.29	0	0.12	0.0967	0.1367	0.499571009	0.820634409	0.999991728
ENSMUSG00000003873	Bax	20.42	21.52	19.61	19.71	21.07	21.53	20.5167	20.77	0.01770486	0.791384163	0.999991728
ENSMUSG00000003882	Il7r	0.2	0.15	0.23	0.22	0.15	0.42	0.1933	0.2633	0.445799753	0.461962113	0.999991728
ENSMUSG00000003923	Tfam	16.64	12.86	19.61	18.54	16.86	18.99	16.37	18.13	0.147324603	0.673657705	0.999991728
ENSMUSG00000003929	Zfp81	3.62	3.58	4.26	3.4	4.08	2.93	3.82	3.47	-0.138636975	0.396911833	0.999991728
ENSMUSG00000003934	Efnb3	2.52	3.35	3.7	3.67	2.34	1.92	3.19	2.6433	-0.271198059	0.377914988	0.999991728
ENSMUSG00000003948	Mmd	19.95	39.54	41.7	31.34	24.45	20.56	33.73	25.45	-0.406366662	0.167765604	0.999991728
ENSMUSG00000003949	Hlf	7.79	9.91	10.35	9.23	6.61	5.23	9.35	7.0233	-0.412810457	0.094240628	0.999991728
ENSMUSG00000003955	Fam162a	24.18	27.54	29.44	28.44	28.94	29.57	27.0533	28.9833	0.099417162	0.514741177	0.999991728
ENSMUSG00000003970	Rpl8	537.35	516.4	555.64	526.9	522.73	507.47	536.4633	519.0333	-0.047652374	0.643902739	0.999991728
ENSMUSG00000003974	Grm3	0.01	0	0	0	0	0	0.0033	0	-1.736965594	0.834729853	0.999991728
ENSMUSG00000003992	Ssbp2	22.22	25.55	26.74	22.35	22.12	19.8	24.8367	21.4233	-0.213288591	0.117732346	0.999991728
ENSMUSG00000004018	Fancl	6.89	5.47	4.8	4.97	5.48	6.89	5.72	5.78	0.015054346	0.605845581	0.999991728
ENSMUSG00000004031	Brinp2	2.12	2.32	3.31	2.4	1.83	1.27	2.5833	1.8333	-0.494764692	0.10133495	0.999991728
ENSMUSG00000004032	Gstm5	52.89	44.54	46.59	45.53	44.83	40.42	48.0067	43.5933	-0.139127244	0.281198597	0.999991728
ENSMUSG00000004035	Gstm7	45.96	39.11	50.61	42.48	49.94	38.48	45.2267	43.6333	-0.051742978	0.919035208	0.999991728
ENSMUSG00000004038	Gstm3	0.1	0.21	0.11	0.18	0	0.28	0.14	0.1533	0.131244533	0.888651371	0.999991728
ENSMUSG00000004040	Stat3	62.12	95.51	94.28	99.14	70.71	96.44	83.97	88.7633	0.080089859	0.666709951	0.999991728
ENSMUSG00000004043	Stat5a	21.08	26.63	25.72	24.04	28.64	13.02	24.4767	21.9	-0.160476229	0.669132058	0.999991728
ENSMUSG00000004044	Cavin1	79.41	96.19	111.6	97.91	96.46	74.32	95.7333	89.5633	-0.09611312	0.622998066	0.999991728
ENSMUSG00000004054	Map3k11	16.49	15.83	16.62	17.15	18.07	16.38	16.3133	17.2	0.076356964	0.201476221	0.999991728
ENSMUSG00000004056	Akt2	55.93	48.34	52.17	53.67	48.34	52.5	52.1467	51.5033	-0.017909228	0.710936403	0.999991728
ENSMUSG00000004069	Dnaja3	23.08	25.83	21.15	23.05	26.63	28.39	23.3533	26.0233	0.156177282	0.277356279	0.999991728
ENSMUSG00000004070	Hmox2	37.75	40.01	40.26	38.45	37.85	40.88	39.34	39.06	-0.010305008	0.632377731	0.999991728
ENSMUSG00000004071	Cdip1	27.47	28.87	26.97	27.42	29.45	27.84	27.77	28.2367	0.024042612	0.585524448	0.999991728
ENSMUSG00000004085	Map3k20	9.23	9.73	10.25	10.03	7.25	6.78	9.7367	8.02	-0.279825716	0.023797643	0.999991728
ENSMUSG00000004096	Cwc15	43.9	39.79	42.31	41.96	41.77	39.33	42	41.02	-0.034061836	0.763834187	0.999991728
ENSMUSG00000004098	Col5a3	3.68	3.51	5.63	5.94	3.71	3.79	4.2733	4.48	0.068136876	0.762997337	0.999991728
ENSMUSG00000004099	Dnmt1	9.83	13.17	13.05	13.25	12.42	12.74	12.0167	12.8033	0.091482704	0.509957191	0.999991728
ENSMUSG00000004100	Ppan	9.83	10.69	9.33	10.19	10.02	10.7	9.95	10.3033	0.050342723	0.624923567	0.999991728
ENSMUSG00000004105	Angptl2	14.47	10.26	10.98	11.49	12.28	6.85	11.9033	10.2067	-0.221853851	0.391522266	0.999991728
ENSMUSG00000004110	Cacna1e	0.56	0.55	0.59	0.54	0.38	0.55	0.5667	0.49	-0.209718591	0.282410127	0.999991728
ENSMUSG00000004113	Cacna1b	0.02	0.01	0.01	0.03	0.01	0.18	0.0133	0.0733	2.459431619	0.549529847	0.999991728
ENSMUSG00000004127	Trmt10a	5.8	3.88	3.62	5.04	3.42	5.83	4.4333	4.7633	0.103579671	0.901755131	0.999991728
ENSMUSG00000004151	Etv1	5.83	6.42	7.11	6.44	5.18	6.46	6.4533	6.0267	-0.098684275	0.304660514	0.999991728
ENSMUSG00000004187	Kifc2	2.38	1.95	2.33	1.89	2.14	2.3	2.22	2.11	-0.073316678	0.737124197	0.999991728
ENSMUSG00000004207	Psap	340.09	345.22	342.2	340.4	368.62	344.87	342.5033	351.2967	0.036571859	0.578002235	0.999991728
ENSMUSG00000004221	Ikbkg	16.52	16.84	18.15	18.74	18.27	15.78	17.17	17.5967	0.035412126	0.894886683	0.999991728
ENSMUSG00000004231	Pax2	5.29	5.01	4.93	5.16	8.63	5.21	5.0767	6.3333	0.319083477	0.228321439	0.999991728
ENSMUSG00000004233	Wars2	4.66	4.38	3.71	3.44	4.71	3.78	4.25	3.9767	-0.095903204	0.442015081	0.999991728
ENSMUSG00000004263	Atn1	32.47	36.93	37.35	39.72	36.54	30.55	35.5833	35.6033	0.000810655	0.83028472	0.999991728
ENSMUSG00000004264	Phb2	46.81	47.15	49.54	47.09	46.65	54.38	47.8333	49.3733	0.045715718	0.636386122	0.999991728
ENSMUSG00000004266	Ptpn6	10.06	10.13	10.51	9.53	11.96	9.71	10.2333	10.4	0.023307373	0.822007568	0.999991728
ENSMUSG00000004267	Eno2	3.25	4.4	4.29	4.29	3.02	3.17	3.98	3.4933	-0.18816412	0.655151619	0.999991728
ENSMUSG00000004268	Emg1	23.31	26.04	24.52	25.65	23.61	28.13	24.6233	25.7967	0.067158582	0.700083407	0.999991728
ENSMUSG00000004270	Lpcat3	38.4	37.77	43.4	38.14	38.21	39.79	39.8567	38.7133	-0.041990525	0.589374416	0.999991728
ENSMUSG00000004285	Atp6v1f	60.57	44.26	54.13	50.45	53.69	55.22	52.9867	53.12	0.003625775	0.915423604	0.999991728
ENSMUSG00000004296	Il12b	0	0	0	0	0	0.22	0	0.0733	6.196397213	0.2636467	0.999991728
ENSMUSG00000004317	Clcn5	1.97	2.81	3.78	3.59	2.37	2.94	2.8533	2.9667	0.056194539	0.791020157	0.999991728
ENSMUSG00000004319	Clcn3	20.11	17.78	17.73	18.18	18.83	22.27	18.54	19.76	0.091941703	0.478980668	0.999991728
ENSMUSG00000004328	Hif3a	5.03	9.06	9.24	7.36	4.15	3.44	7.7767	4.9833	-0.642040823	0.21824999	0.999991728
ENSMUSG00000004341	Gpx6	0	0	0	0	0	0	0	0	0	1	1
ENSMUSG00000004344	Gpx5	0	0	0	0	0	0	0	0	0	1	1
ENSMUSG00000004347	Pde1c	0.17	1	0.8	1.14	0.53	1.3	0.6567	0.99	0.592267301	0.255853934	0.999991728
ENSMUSG00000004356	Utp20	3.2	5.16	4.1	4.18	3.92	5.09	4.1533	4.3967	0.082140496	0.679230793	0.999991728
ENSMUSG00000004359	Spic	0	0.08	0.15	0.04	0.04	0.08	0.0767	0.0533	-0.523561956	0.897857429	0.999991728
ENSMUSG00000004360	9330159F19Rik	0.65	0.21	0.7	0.44	0.33	0.47	0.52	0.4133	-0.331205908	0.690920405	0.999991728
ENSMUSG00000004364	Cul3	56.17	55.69	56.74	57.39	57.38	61.31	56.2	58.6933	0.062626514	0.630373607	0.999991728
ENSMUSG00000004366	Sst	0	0	0	0	0	0	0	0	0	1	1
ENSMUSG00000004371	Il11	0.04	0.12	0.14	0.07	0.19	0.32	0.1	0.1933	0.9510904	0.295029514	0.999991728
ENSMUSG00000004383	Large1	5.61	6.13	6.91	6.36	6.7	5.13	6.2167	6.0633	-0.036030087	0.864428332	0.999991728
ENSMUSG00000004393	Ddx56	13.3	15.37	14.12	14.7	16.41	15.19	14.2633	15.4333	0.113738515	0.379422557	0.999991728
ENSMUSG00000004394	Tmed4	66.71	56.25	61.65	55.99	56.26	63.58	61.5367	58.61	-0.07029946	0.622905677	0.999991728
ENSMUSG00000004415	Col26a1	1.05	1.31	1.3	1.27	0.79	1.44	1.22	1.1667	-0.064488726	0.862658259	0.999991728
ENSMUSG00000004446	Bid	5.27	5.2	5.48	4.56	7.12	4.7	5.3167	5.46	0.038378933	0.928527611	0.999991728
ENSMUSG00000004451	Ralb	24	28.14	26.64	28.17	26.64	25.16	26.26	26.6567	0.021629471	0.74974261	0.999991728
ENSMUSG00000004455	Ppp1cc	58.28	62.8	72.7	65.87	56.73	61.94	64.5933	61.5133	-0.070486116	0.543753658	0.999991728
ENSMUSG00000004460	Dnajb11	63.12	109.18	66.12	92.61	88.28	90.56	79.4733	90.4833	0.187181222	0.382361841	0.999991728
ENSMUSG00000004462	Tbccd1	7.79	12.58	7.58	11.5	10.21	9.43	9.3167	10.38	0.155920661	0.873558585	0.999991728
ENSMUSG00000004473	Clec11a	2.52	2.92	4.31	2.57	2.5	1.51	3.25	2.1933	-0.567314635	0.068293533	0.999991728
ENSMUSG00000004500	Zfp324	3.63	8.88	4	7.51	6.16	5.85	5.5033	6.5067	0.241612933	0.461133201	0.999991728
ENSMUSG00000004508	Gab2	9.81	13.21	14.55	12.26	9.92	7.68	12.5233	9.9533	-0.331366951	0.131715474	0.999991728
ENSMUSG00000004530	Coro1c	22.98	33.03	32.12	29.32	27.42	22.82	29.3767	26.52	-0.147589929	0.452597106	0.999991728
ENSMUSG00000004535	Tax1bp1	89.32	80.12	83.78	82.24	84.61	83.89	84.4067	83.58	-0.014199193	0.936543274	0.999991728
ENSMUSG00000004540	Psg17	0.04	0.11	0.07	0.02	0.02	0.04	0.0733	0.0267	-1.459431619	0.367564355	0.999991728
ENSMUSG00000004542	Psg19	0	0	0	0.03	0	0	0	0.01	3.321928095	0.79273152	0.999991728
ENSMUSG00000004552	Ctse	0.92	1.86	1.52	1.37	1.63	1.49	1.4333	1.4967	0.062378785	0.841985745	0.999991728
ENSMUSG00000004558	Ndrg2	45.4	53.35	59.53	50.96	42.65	22.23	52.76	38.6133	-0.450345463	0.122514686	0.999991728
ENSMUSG00000004561	Mettl17	6.56	6.82	6.56	6.11	6.77	6.56	6.6467	6.48	-0.036637191	0.958680525	0.999991728
ENSMUSG00000004562	Arhgef40	8.54	13.27	14.41	14.49	14.3	9.3	12.0733	12.6967	0.072625742	0.907314609	0.999991728
ENSMUSG00000004565	Pnpla6	22.73	19.48	17.76	21.57	22.86	18.12	19.99	20.85	0.060768912	0.926804209	0.999991728
ENSMUSG00000004567	Mcoln1	15.56	14.02	16.1	13.54	16.64	11.08	15.2267	13.7533	-0.146818829	0.553710993	0.999991728
ENSMUSG00000004568	Arhgef18	9.19	11.19	9.63	10.27	12.34	9.13	10.0033	10.58	0.080858809	0.93517994	0.999991728
ENSMUSG00000004591	Pkn2	18.46	17.41	19.35	18.05	17.09	17.48	18.4067	17.54	-0.069579639	0.647708124	0.999991728
ENSMUSG00000004609	Cd33	0.36	0.6	0.64	0.43	0.55	1.1	0.5333	0.6933	0.378511623	0.478596086	0.999991728
ENSMUSG00000004610	Etfb	85.84	76.76	80.14	70.21	75.02	81.6	80.9133	75.61	-0.097800403	0.50559148	0.999991728
ENSMUSG00000004612	Nkg7	0.05	0.25	0.22	0.11	0.64	2.01	0.1733	0.92	2.408084739	0.023161742	0.999991728
ENSMUSG00000004626	Stxbp2	47.05	37.17	38.73	38.58	47.2	47.24	40.9833	44.34	0.113571441	0.404990798	0.999991728
ENSMUSG00000004630	Pcp2	0.05	0	0.06	0	0	0	0.0367	0	-5.196397213	0.43900907	0.999991728
ENSMUSG00000004631	Sgce	34.15	32.52	41.46	35.4	33.94	26.89	36.0433	32.0767	-0.168208212	0.352406408	0.999991728
ENSMUSG00000004633	Chn2	2.9	1.91	2.56	2.51	2.71	2.5	2.4567	2.5733	0.066936228	0.689886449	0.999991728
ENSMUSG00000004637	Wwox	9.67	9.89	9.79	10.07	8.64	9.16	9.7833	9.29	-0.074647501	0.617910967	0.999991728
ENSMUSG00000004642	Slbp	13.37	14.75	14.13	14.74	13.11	13.57	14.0833	13.8067	-0.028623788	0.849295163	0.999991728
ENSMUSG00000004651	Tyr	0	0	0	0	0	0.01	0	0.0033	1.736965594	0.79273152	0.999991728
ENSMUSG00000004654	Ghrhr	0	0.03	0	0	0	0	0.01	0	-3.321928095	0.834729853	0.999991728
ENSMUSG00000004655	Aqp1	42.3	45.31	49.17	56.69	38.54	60.27	45.5933	51.8333	0.185057286	0.308383899	0.999991728
ENSMUSG00000004661	Arid3b	0.75	0.83	0.91	0.73	1	0.98	0.83	0.9033	0.122147109	0.646707483	0.999991728
ENSMUSG00000004665	Cnn2	44.6	63.02	67.56	58.52	42.14	49.53	58.3933	50.0633	-0.222049316	0.350579659	0.999991728
ENSMUSG00000004667	Polr2e	29.53	24.29	24.95	24.03	28.2	26.2	26.2567	26.1433	-0.006240675	0.981646397	0.999991728
ENSMUSG00000004668	Abca13	0.1	0.07	0.05	0.03	0.05	0.02	0.0733	0.0333	-1.137503524	0.088426404	0.999991728
ENSMUSG00000004677	Myo9b	11.32	12.71	12.08	11.69	13.13	10.78	12.0367	11.8667	-0.020521179	0.98400955	0.999991728
ENSMUSG00000004698	Hdac9	3.29	3.97	6.77	4.05	4.68	3.07	4.6767	3.9333	-0.249728149	0.202341609	0.999991728
ENSMUSG00000004707	Ly9	0.48	0.35	0.34	0.76	0.75	0.55	0.39	0.6867	0.816135808	0.057167027	0.999991728
ENSMUSG00000004709	Cd244a	0.07	0.34	0.23	0.13	0.12	0.19	0.2133	0.1467	-0.540568381	0.445290154	0.999991728
ENSMUSG00000004730	Adgre1	2.94	3.75	4.26	4.17	4.14	3.52	3.65	3.9433	0.111519204	0.649053401	0.999991728
ENSMUSG00000004748	Mtfp1	1.23	1.52	1.32	1.58	1.24	1.06	1.3567	1.2933	-0.068972142	0.871501285	0.999991728
ENSMUSG00000004768	Rab23	18.32	14.34	14.55	16.03	13.94	17.36	15.7367	15.7767	0.003662439	0.926178752	0.999991728
ENSMUSG00000004771	Rab11a	58.67	60.97	66.79	60.91	59.69	72.61	62.1433	64.4033	0.051535731	0.618392943	0.999991728
ENSMUSG00000004788	Eif2b2	29.39	27.14	26.34	25.76	31.15	27.81	27.6233	28.24	0.031852667	0.911310762	0.999991728
ENSMUSG00000004789	Dlst	33.74	36.93	34.88	36.84	34.29	36.24	35.1833	35.79	0.024664371	0.715504682	0.999991728
ENSMUSG00000004791	Pgf	4.18	3.06	3.43	3.65	8.56	1.75	3.5567	4.6533	0.387738765	0.430329369	0.999991728
ENSMUSG00000004798	Ulk2	17.79	16.41	16.54	15.86	15.55	15.04	16.9133	15.4833	-0.127444923	0.215189952	0.999991728
ENSMUSG00000004814	Ccl24	0	0.1	0.43	0.26	0.09	0.07	0.1767	0.14	-0.335603032	0.662722503	0.999991728
ENSMUSG00000004815	Dgkq	2.97	2.55	2.56	2.25	2.44	2.76	2.6933	2.4833	-0.117114867	0.549076558	0.999991728
ENSMUSG00000004821	Tmed11	0	0	0	0	0	0	0	0	0	1	1
ENSMUSG00000004837	Grap	1.89	2.28	2.7	2.13	1.71	1.58	2.29	1.8067	-0.342017247	0.259550055	0.999991728
ENSMUSG00000004842	Pou1f1	0	0	0	0.05	0	0	0	0.0167	4.058893689	0.79273152	0.999991728
ENSMUSG00000004843	Chmp2b	56.33	53.17	54.43	52.15	50.04	67.76	54.6433	56.65	0.052030463	0.682825979	0.999991728
ENSMUSG00000004846	Plod3	16.72	23.85	22.51	18.05	21.58	18.72	21.0267	19.45	-0.112450004	0.571729702	0.999991728
ENSMUSG00000004849	Ap1s1	43.76	35.69	40.4	39.26	38.91	39.7	39.95	39.29	-0.024033335	0.976574797	0.999991728
ENSMUSG00000004864	Mapk13	20.35	23.74	27.5	19.57	23.87	23.38	23.8633	22.2733	-0.099478097	0.650817835	0.999991728
ENSMUSG00000004865	Srpk1	16.23	17.37	17.46	16.43	14.6	21.9	17.02	17.6433	0.051892116	0.77811514	0.999991728
ENSMUSG00000004872	Pax3	0	0.01	0.02	0.03	0.03	0	0.01	0.02	1	0.620199395	0.999991728
ENSMUSG00000004880	Lbr	8.49	8.55	10.86	10.6	8.56	9	9.3	9.3867	0.013382212	0.993852007	0.999991728
ENSMUSG00000004885	Crabp2	0.64	1.32	1.43	2.08	0.67	2.14	1.13	1.63	0.528549192	0.360471757	0.999991728
ENSMUSG00000004891	Nes	5.41	10.02	8.1	9.59	7.47	7.88	7.8433	8.3133	0.083960145	0.701181847	0.999991728
ENSMUSG00000004892	Bcan	0.28	0.12	0.17	0.2	0.08	0.2	0.19	0.16	-0.247927513	0.766760172	0.999991728
ENSMUSG00000004894	Hapln2	0	0	0	0	0.03	0	0	0.01	3.321928095	0.79273152	0.999991728
ENSMUSG00000004895	Prcc	21.39	23.33	22.07	22.39	23.09	19.93	22.2633	21.8033	-0.0301209	0.860096627	0.999991728
ENSMUSG00000004896	Rrnad1	6.6	5.42	5.2	5.49	5.77	5.54	5.74	5.6	-0.03562391	0.923366523	0.999991728
ENSMUSG00000004897	Hdgf	64.81	76.2	69.86	70.04	71.21	71.5	70.29	70.9167	0.012805271	0.757199162	0.999991728
ENSMUSG00000004902	Slc25a18	12.77	8.22	10.2	10.43	9.18	11.3	10.3967	10.3033	-0.013009899	0.995183685	0.999991728
ENSMUSG00000004929	Thop1	12.75	11.82	12.5	12.81	13.23	11.81	12.3567	12.6167	0.030041185	0.735758909	0.999991728
ENSMUSG00000004931	Apba3	12.84	17.83	12.8	14.16	14.7	14.96	14.49	14.6067	0.011569389	0.940309593	0.999991728
ENSMUSG00000004933	Matk	0.41	0.41	0.41	0.39	0.52	0.29	0.41	0.4	-0.03562391	0.828229204	0.999991728
ENSMUSG00000004934	Pias4	7.34	6.34	6.77	6.05	6.53	6.35	6.8167	6.31	-0.111426432	0.472152835	0.999991728
ENSMUSG00000004936	Map2k1	21.72	23.71	22.56	21.88	23.4	23.48	22.6633	22.92	0.016246975	0.811732798	0.999991728
ENSMUSG00000004937	Sgta	37.21	38.93	37.04	38.05	38.8	35.3	37.7267	37.3833	-0.013189422	0.90570625	0.999991728
ENSMUSG00000004939	Nmrk2	0.02	0	0.05	0.05	0.08	0	0.0233	0.0433	0.893084796	0.670808966	0.999991728
ENSMUSG00000004945	Tmem242	34.53	27.37	33.75	27.93	31.69	30.46	31.8833	30.0267	-0.086558141	0.571260163	0.999991728
ENSMUSG00000004947	Dtx2	6.03	6.98	6.23	7.28	6.11	6.26	6.4133	6.55	0.030420513	0.864509987	0.999991728
ENSMUSG00000004948	Zp3	0	0.07	0.18	0	0	0.1	0.0833	0.0333	-1.321928095	0.600587279	0.999991728
ENSMUSG00000004951	Hspb1	168.48	200.77	227.32	199.1	256.89	204.98	198.8567	220.3233	0.147893362	0.348790235	0.999991728
ENSMUSG00000004952	Rasa4	1.35	1.84	2.39	1.41	1.65	0.92	1.86	1.3267	-0.487496691	0.301335472	0.999991728
ENSMUSG00000004961	Syt5	7.78	8.98	8.7	9.21	7.66	12.57	8.4867	9.8133	0.209545252	0.930766178	0.999991728
ENSMUSG00000004980	Hnrnpa2b1	239.37	210.95	206.22	208.12	211.04	271.24	218.8467	230.1333	0.072549554	0.557349865	0.999991728
ENSMUSG00000004988	Fxyd4	135.54	170.15	242.21	190.06	146.84	163.79	182.6333	166.8967	-0.129994962	0.611010155	0.999991728
ENSMUSG00000004994	Ccdc130	6.36	10.13	4.83	5.73	5.41	5.04	7.1067	5.3933	-0.39799583	0.884146601	0.999991728
ENSMUSG00000004996	Mri1	5.86	6.09	5.59	5.12	6.26	5.09	5.8467	5.49	-0.090808193	0.621143642	0.999991728
ENSMUSG00000005034	Prkacb	29.14	26.95	31.21	28.29	25.85	25.73	29.1	26.6233	-0.12832794	0.258834783	0.999991728
ENSMUSG00000005043	Sgsh	4.77	4.22	3.5	4.07	5.91	4.62	4.1633	4.8667	0.225194892	0.260070977	0.999991728
ENSMUSG00000005045	Chd5	0.06	0.08	0.04	0.11	0.11	0.05	0.06	0.09	0.584962501	0.325146964	0.999991728
ENSMUSG00000005054	Cstb	99.64	88.7	90.5	85	92.38	108.41	92.9467	95.2633	0.035517904	0.74321768	0.999991728
ENSMUSG00000005057	Sh2b2	0.44	0.29	0.46	0.37	0.35	0.34	0.3967	0.3533	-0.166897309	0.702461191	0.999991728
ENSMUSG00000005069	Pex5	10.47	10.67	11.47	11.73	10.3	10.28	10.87	10.77	-0.01333369	0.988437168	0.999991728
ENSMUSG00000005078	Jkamp	15.09	10.75	13.27	12.59	12.26	11.49	13.0367	12.1133	-0.105979116	0.43760413	0.999991728
ENSMUSG00000005087	Cd44	20.65	21.79	20.4	21.09	19.02	31.13	20.9467	23.7467	0.181004336	0.380351088	0.999991728
ENSMUSG00000005089	Slc1a2	0.15	0.24	0.06	0.08	0.52	0.2	0.15	0.2667	0.830074999	0.678107106	0.999991728
ENSMUSG00000005102	Eif2ak4	3.92	3.73	4.72	4.54	4.33	4.16	4.1233	4.3433	0.074991584	0.471273434	0.999991728
ENSMUSG00000005103	Wdr1	74.54	100.63	89.18	87.03	88.59	93.13	88.1167	89.5833	0.023815428	0.751166621	0.999991728
ENSMUSG00000005107	Slc2a9	1.92	2.31	1.62	1.29	1.15	1.27	1.95	1.2367	-0.657017438	0.083948011	0.999991728
ENSMUSG00000005124	Ccn4	2.51	3.66	4.75	3.63	2.68	4.78	3.64	3.6967	0.022286509	0.991392531	0.999991728
ENSMUSG00000005125	Ndrg1	37.29	43.81	54.74	60.29	50.86	71.45	45.28	60.8667	0.426778401	0.025153022	0.999991728
ENSMUSG00000005131	4930550C14Rik	3.07	2.07	2.25	2.18	2.26	3.01	2.4633	2.4833	0.011666061	0.963774225	0.999991728
ENSMUSG00000005142	Man2b1	18.2	18.84	23.48	19.22	22.89	18.7	20.1733	20.27	0.006896602	0.997022903	0.999991728
ENSMUSG00000005148	Klf5	17.85	17.77	17.72	17.59	23.58	25.31	17.78	22.16	0.317702557	0.047422738	0.999991728
ENSMUSG00000005150	Wdr83	8.28	7.64	7.3	6.47	7.03	7.23	7.74	6.91	-0.163647856	0.383182418	0.999991728
ENSMUSG00000005161	Prdx2	111.63	104.33	107.18	104.33	107.14	111.9	107.7133	107.79	0.001026496	0.870012515	0.999991728
ENSMUSG00000005198	Polr2a	32.74	33.33	33.67	32.88	34.74	29.02	33.2467	32.2133	-0.045551748	0.721458407	0.999991728
ENSMUSG00000005202	Shbg	0	0	0	0	0	0	0	0	0	1	1
ENSMUSG00000005204	Senp3	23.57	23.98	23.99	23.23	23.91	25.42	23.8467	24.1867	0.020424338	0.80615336	0.999991728
ENSMUSG00000005220	Corin	0.08	0.02	0.05	0.01	0.04	0.09	0.05	0.0467	-0.099535674	0.940744655	0.999991728
ENSMUSG00000005225	Plekha8	6.41	6.68	6.49	6.49	6.54	6.41	6.5267	6.48	-0.010352546	0.292310419	0.999991728
ENSMUSG00000005232	G6pc2	0.44	0.42	0.55	0.61	0.29	0.68	0.47	0.5267	0.164229396	0.832407131	0.999991728
ENSMUSG00000005233	Spc25	2.77	4.88	6.44	3.56	1.56	2.72	4.6967	2.6133	-0.845746052	0.04121119	0.999991728
ENSMUSG00000005237	Dnah2	9.92	7.77	7.1	9.34	7.96	8.16	8.2633	8.4867	0.038474148	0.720116035	0.999991728
ENSMUSG00000005251	Ripk4	8.16	7.69	8.39	8.1	6.96	9.96	8.08	8.34	0.045692091	0.741464459	0.999991728
ENSMUSG00000005262	Ufd1	26.41	26.9	25.99	27.64	26.44	27.06	26.4333	27.0467	0.033092437	0.876971428	0.999991728
ENSMUSG00000005267	Zfp287	2.05	1.85	1.96	2.57	1.76	1.69	1.9533	2.0067	0.038862822	0.877027059	0.999991728
ENSMUSG00000005268	Prlr	2.23	3.43	3.94	5.04	1.38	2.59	3.2	3.0033	-0.0915073	0.419281876	0.999991728
ENSMUSG00000005299	Letm1	14.71	15.96	15.41	18.75	22.67	18.54	15.36	19.9867	0.379859667	0.319217162	0.999991728
ENSMUSG00000005312	Ubqln1	58.59	56.64	51.41	56.58	64.37	64.74	55.5467	61.8967	0.156161379	0.156979602	0.999991728
ENSMUSG00000005320	Fgfr4	0.03	0.04	0.14	0.04	0.06	0.01	0.07	0.0367	-0.932885804	0.507320986	0.999991728
ENSMUSG00000005338	Cadm3	0.45	0.36	0.73	0.58	0.57	0.38	0.5133	0.51	-0.009398698	0.931586595	0.999991728
ENSMUSG00000005339	Fcer1a	0	0	0	0	0	0	0	0	0	1	1
ENSMUSG00000005354	Txn2	49.85	51.43	45.84	47.59	51.61	54.98	49.04	51.3933	0.067622248	0.517362919	0.999991728
ENSMUSG00000005355	Casp14	0.72	0.64	0.84	0.33	0.88	1.15	0.7333	0.7867	0.101283336	0.787412193	0.999991728
ENSMUSG00000005357	Slc1a6	0	0.04	0.14	0.13	0.26	0	0.06	0.13	1.115477217	0.87767561	0.999991728
ENSMUSG00000005360	Slc1a3	59.18	46.55	47.03	42.98	62.75	48	50.92	51.2433	0.009131906	0.938809137	0.999991728
ENSMUSG00000005362	Crbn	13.12	13.51	14.94	14.62	12.24	10.53	13.8567	12.4633	-0.152890277	0.265837993	0.999991728
ENSMUSG00000005364	Il5ra	0.02	0.03	0.06	0	0.05	0.06	0.0367	0.0367	0	0.908751593	0.999991728
ENSMUSG00000005370	Msh6	13.09	12.94	13.68	13.62	14.24	13.99	13.2367	13.95	0.075725262	0.464117323	0.999991728
ENSMUSG00000005371	Fbxo11	39.41	35.35	38.06	38.77	38.2	39.07	37.6067	38.68	0.040599359	0.378882968	0.999991728
ENSMUSG00000005373	Mlxipl	0.74	0.75	0.2	0.66	0.39	0.31	0.5633	0.4533	-0.313416595	0.533102549	0.999991728
ENSMUSG00000005374	Tbl2	5.26	10.19	8.58	8.42	8.57	6.25	8.01	7.7467	-0.04822658	0.592929117	0.999991728
ENSMUSG00000005378	Bud23	14.1	11.3	11.54	10.14	12.7	13.52	12.3133	12.12	-0.022831667	0.741576146	0.999991728
ENSMUSG00000005397	Nid1	15.72	35.44	36.8	36.33	18.82	15.39	29.32	23.5133	-0.318406028	0.40629598	0.999991728
ENSMUSG00000005410	Mcm5	2.26	4.89	4.22	2.99	2.76	2.41	3.79	2.72	-0.478591197	0.127239018	0.999991728
ENSMUSG00000005413	Hmox1	8.17	19.42	25.43	13.35	10.4	12.12	17.6733	11.9567	-0.563758925	0.124233431	0.999991728
ENSMUSG00000005417	Mprip	81.74	83.21	83.75	85.65	78.51	71.34	82.9	78.5	-0.078679448	0.601707791	0.999991728
ENSMUSG00000005442	Cic	17.54	24.14	21.91	23.19	24.01	17.95	21.1967	21.7167	0.03496527	0.947222231	0.999991728
ENSMUSG00000005447	Pafah1b3	21.21	20.17	18.55	21.95	25	23.05	19.9767	23.3333	0.224076548	0.100662287	0.999991728
ENSMUSG00000005465	Il27ra	0.19	0.34	0.25	0.25	0.33	0.29	0.26	0.29	0.157541277	0.759453238	0.999991728
ENSMUSG00000005469	Prkaca	35.1	33.95	32.65	33.7	30.85	35.1	33.9	33.2167	-0.029377969	0.719921764	0.999991728
ENSMUSG00000005470	Asf1b	1.66	1.73	1.57	1.74	1.1	1.17	1.6533	1.3367	-0.306737884	0.344450244	0.999991728
ENSMUSG00000005474	Myl10	0	0	0	0	0	0	0	0	0	1	1
ENSMUSG00000005481	Ddx39a	9.01	12.97	9.95	9.47	11.72	11.96	10.6433	11.05	0.054096317	0.719997607	0.999991728
ENSMUSG00000005483	Dnajb1	18.44	26.55	24.77	29.25	26.91	32.54	23.2533	29.5667	0.346534064	0.046188202	0.999991728
ENSMUSG00000005493	Msh4	0	0	0	0.03	0.02	0	0	0.0167	4.058893689	0.496770511	0.999991728
ENSMUSG00000005501	Usp40	11.45	10.37	11.59	10.79	11.59	10.29	11.1367	10.89	-0.032313528	0.786967865	0.999991728
ENSMUSG00000005503	Evx1	0	0	0	0	0	0	0	0	0	1	1
ENSMUSG00000005505	Kbtbd4	8.52	10.16	9.73	10.03	9.65	10.97	9.47	10.2167	0.109488242	0.422449383	0.999991728
ENSMUSG00000005506	Celf1	25.08	26.91	26.56	27.54	24.59	28.86	26.1833	26.9967	0.044132511	0.71945915	0.999991728
ENSMUSG00000005510	Ndufs3	44.62	35.89	36.54	38.06	41.06	45.37	39.0167	41.4967	0.088904924	0.503614964	0.999991728
ENSMUSG00000005514	Por	130.95	162.46	160.87	190.37	166.58	191.87	151.4267	182.94	0.272751266	0.056025161	0.999991728
ENSMUSG00000005533	Igf1r	16.81	16.88	18.03	17.3	16	13.79	17.24	15.6967	-0.135301553	0.306260941	0.999991728
ENSMUSG00000005534	Insr	18.42	18.09	21	21.32	19.01	15.36	19.17	18.5633	-0.046394545	0.63768057	0.999991728
ENSMUSG00000005540	Fcer2a	0.02	0.02	0.02	0	0.07	0.05	0.02	0.04	1	0.774411842	0.999991728
ENSMUSG00000005547	Cyp2a5	10.83	7.24	3.88	5.64	3.51	5.18	7.3167	4.7767	-0.61518233	0.100306439	0.999991728
ENSMUSG00000005553	Atp4a	0.12	0.07	0.07	0.07	0	0.01	0.0867	0.0267	-1.700439718	0.207030127	0.999991728
ENSMUSG00000005566	Trim28	43.36	50.34	46.65	48.7	49.92	50.32	46.7833	49.6467	0.085702199	0.376297646	0.999991728
ENSMUSG00000005575	Ube2m	58.02	51.72	48.32	52.35	54.68	58.95	52.6867	55.3267	0.070537099	0.707481399	0.999991728
ENSMUSG00000005580	Adcy9	3.75	4.24	4.74	4.4	4.3	2.69	4.2433	3.7967	-0.160464672	0.466062029	0.999991728
ENSMUSG00000005583	Mef2c	5.37	11.26	10.49	10.75	8.08	6	9.04	8.2767	-0.127272917	0.211430876	0.999991728
ENSMUSG00000005609	Ctr9	18.55	21.45	18.8	19.43	19.07	16.47	19.6	18.3233	-0.097171676	0.496287641	0.999991728
ENSMUSG00000005610	Eif4g2	279.13	286.71	271.14	282.69	297.25	286.96	278.9933	288.9667	0.050672434	0.475383121	0.999991728
ENSMUSG00000005611	Irag1	22.71	32.05	34.73	28.44	29.23	14.71	29.83	24.1267	-0.306135371	0.31928163	0.999991728
ENSMUSG00000005615	Pcyt1a	19.32	20.05	17.95	17.84	17.2	17.36	19.1067	17.4667	-0.129471798	0.244895413	0.999991728
ENSMUSG00000005621	Zfp592	9.55	10.71	11.89	11.43	11.61	10.35	10.7167	11.13	0.054597356	0.628472253	0.999991728
ENSMUSG00000005625	Psmd4	49.38	54.76	52.29	48.78	49.15	57.37	52.1433	51.7667	-0.010459388	0.999823014	0.999991728
ENSMUSG00000005628	Tmod4	0.17	0	0.12	0.16	0.04	0	0.0967	0.0667	-0.5360529	0.780010897	0.999991728
ENSMUSG00000005640	Insrr	0.02	0.13	0.1	0.09	0.12	0.15	0.0833	0.12	0.526068812	0.501367529	0.999991728
ENSMUSG00000005649	Cabp5	0	0	0	0	0	0	0	0	0	1	1
ENSMUSG00000005656	Snx6	47.29	45.11	36.96	43.96	36.57	49.73	43.12	43.42	0.010002548	0.929848489	0.999991728
ENSMUSG00000005667	Mthfd2	5.61	7.17	5.97	7.11	5.5	5.22	6.25	5.9433	-0.072583893	0.797919553	0.999991728
ENSMUSG00000005672	Kit	32.19	23.56	24.35	28.48	21.9	39.13	26.7	29.8367	0.160246626	0.462874571	0.999991728
ENSMUSG00000005674	Tomm40l	9.02	8.04	7.09	6.63	8.38	7.56	8.05	7.5233	-0.097616771	0.312168776	0.999991728
ENSMUSG00000005677	Nr1i3	0.07	0.12	0.02	0.04	0.04	0.03	0.07	0.0367	-0.932885804	0.528100805	0.999991728
ENSMUSG00000005681	Apoa2	2.45	1.5	1.41	2.42	3.46	2.36	1.7867	2.7467	0.620411337	0.211245853	0.999991728
ENSMUSG00000005682	Pan2	9.45	8.01	8.15	8.46	8.47	6.84	8.5367	7.9233	-0.10756535	0.512310836	0.999991728
ENSMUSG00000005683	Cs	69.1	77.51	73.3	69.69	74.83	71.41	73.3033	71.9767	-0.026349513	0.865985445	0.999991728
ENSMUSG00000005686	Ampd3	10.4	26.19	18.22	20.94	11.8	8.1	18.27	13.6133	-0.424456268	0.218162664	0.999991728
ENSMUSG00000005687	Bcas2	23.48	21.13	20.45	20.18	23.35	24.58	21.6867	22.7033	0.06609581	0.789246272	0.999991728
ENSMUSG00000005696	Sh2d1a	0	0	0	0	0	0.21	0	0.07	6.129283017	0.467765556	0.999991728
ENSMUSG00000005698	Ctcf	20.71	20.15	21.95	21.31	21.55	21.21	20.9367	21.3567	0.028654721	0.68360466	0.999991728
ENSMUSG00000005699	Pard6a	5.91	4.35	4.54	5.36	5.21	5.46	4.9333	5.3433	0.11517725	0.558661625	0.999991728
ENSMUSG00000005705	Agrp	3.98	1.02	2.2	1.3	0.85	2.43	2.4	1.5267	-0.652649308	0.323659453	0.999991728
ENSMUSG00000005716	Pvalb	0	0	0	0	0	0.05	0	0.0167	4.058893689	0.79273152	0.999991728
ENSMUSG00000005718	Tfap4	1.55	1.97	2.41	2.29	1.36	0.89	1.9767	1.5133	-0.385339807	0.274537289	0.999991728
ENSMUSG00000005732	Ranbp1	40.55	41.4	34.92	33.74	39.92	49.72	38.9567	41.1267	0.078203907	0.629153518	0.999991728
ENSMUSG00000005763	Cd247	0.08	0.31	0.32	0.19	0.24	0.8	0.2367	0.41	0.792767386	0.364962281	0.999991728
ENSMUSG00000005774	Rfx5	8.31	7.59	6.75	7.04	8.52	6.79	7.55	7.45	-0.019236219	0.276626367	0.999991728
ENSMUSG00000005779	Psmb4	77.08	78.25	74.98	77.22	81.21	84.14	76.77	80.8567	0.074824081	0.383596224	0.999991728
ENSMUSG00000005800	Mmp8	13.14	12.66	12.38	9.16	13.54	10.05	12.7267	10.9167	-0.221322196	0.237857858	0.999991728
ENSMUSG00000005802	Slc30a4	8.67	7.65	8.21	8.46	8	9.47	8.1767	8.6433	0.080074972	0.437455374	0.999991728
ENSMUSG00000005803	Sqor	44.1	39.01	38.63	36.06	38.97	41.73	40.58	38.92	-0.060257155	0.701935084	0.999991728
ENSMUSG00000005804	Bloc1s6	8.09	7.53	7.55	7.89	7.97	7.9	7.7233	7.92	0.036276792	0.688421286	0.999991728
ENSMUSG00000005813	Metap1	22.58	26.07	24.06	25.52	27.98	28.39	24.2367	27.2967	0.171533492	0.129274088	0.999991728
ENSMUSG00000005823	Gpr108	47.74	44.56	42.96	43.87	50.8	44.62	45.0867	46.43	0.042356428	0.670693158	0.999991728
ENSMUSG00000005824	Tnfsf14	0	0.05	0.13	0.03	0.03	0.15	0.06	0.07	0.222392421	0.895939434	0.999991728
ENSMUSG00000005836	Gata6	8.17	5.37	6.24	6.09	4.49	6.56	6.5933	5.7133	-0.206675317	0.501352492	0.999991728
ENSMUSG00000005846	Rsl1d1	35.49	42.93	35.34	38.97	35.04	42.54	37.92	38.85	0.034955634	0.762515014	0.999991728
ENSMUSG00000005864	Cnga2	0	0.03	0	0.02	0	0.03	0.01	0.0167	0.736965594	0.821307812	0.999991728
ENSMUSG00000005871	Apc	11.11	12.77	12.88	13.15	13.33	11.6	12.2533	12.6933	0.050896712	0.448668456	0.999991728
ENSMUSG00000005873	Reep5	43.75	40.54	39.08	38.37	42.56	43.15	41.1233	41.36	0.008278976	0.911558925	0.999991728
ENSMUSG00000005881	Ergic3	119.19	106.05	110.7	111.45	120.31	114.76	111.98	115.5067	0.044735037	0.572757285	0.999991728
ENSMUSG00000005882	Uqcc1	12.28	14.21	13.27	13.49	15.23	13.61	13.2533	14.11	0.090362732	0.17088944	0.999991728
ENSMUSG00000005883	Spo11	0	0	0	0.09	0	0.11	0	0.0667	6.058893689	0.199987489	0.999991728
ENSMUSG00000005886	Ncoa2	14.64	13.44	14.56	14.3	15.66	13.72	14.2133	14.56	0.034765418	0.805708829	0.999991728
ENSMUSG00000005891	Prl4a1	0	0	0	0	0	0	0	0	0	1	1
ENSMUSG00000005892	Trh	0.28	0.43	0.31	2.03	0.19	1.57	0.34	1.2633	1.893628696	0.016434682	0.999991728
ENSMUSG00000005893	Nr2c2	7.27	9.44	8.73	9.73	9.27	5.94	8.48	8.3133	-0.028637205	0.65443144	0.999991728
ENSMUSG00000005897	Nr2c1	7.93	8	7.62	8.23	7.7	6.76	7.85	7.5633	-0.053670451	0.946034657	0.999991728
ENSMUSG00000005899	Smpd4	11.08	7.84	10.39	9.5	10.9	9.23	9.77	9.8767	0.015665658	0.869334727	0.999991728
ENSMUSG00000005907	Pex1	5.14	6.91	5.29	6.32	6.8	4.97	5.78	6.03	0.061088509	0.967232448	0.999991728
ENSMUSG00000005917	Otx1	0	0.03	0	0	0	0	0.01	0	-3.321928095	0.661094871	0.999991728
ENSMUSG00000005936	Kctd20	15.78	19.25	19.58	19.21	16.2	16.04	18.2033	17.15	-0.08599408	0.625575063	0.999991728
ENSMUSG00000005947	Itgae	0.6	0.58	0.73	0.82	0.54	0.77	0.6367	0.71	0.157280792	0.600895048	0.999991728
ENSMUSG00000005949	Ctns	7.56	7.95	8.24	8.79	6.99	5.21	7.9167	6.9967	-0.178225347	0.429468249	0.999991728
ENSMUSG00000005950	P2rx5	0.51	0.32	0.46	0.16	0.5	0.21	0.43	0.29	-0.56828376	0.311865764	0.999991728
ENSMUSG00000005951	Shpk	3.85	2.99	2.73	3.23	3.38	1.84	3.19	2.8167	-0.179567583	0.549991922	0.999991728
ENSMUSG00000005952	Trpv1	0.32	0.14	0.08	0.13	0.1	0.03	0.18	0.0867	-1.054447784	0.492305648	0.999991728
ENSMUSG00000005958	Ephb3	11.71	4.78	6.63	7.04	7.9	7.04	7.7067	7.3267	-0.072950012	0.847687764	0.999991728
ENSMUSG00000005968	Tuft1	9.04	6.1	6.89	8.54	6.45	12.32	7.3433	9.1033	0.309959819	0.184977387	0.999991728
ENSMUSG00000005973	Rcn1	131.25	87.01	91.19	94.13	104.98	113.17	103.15	104.0933	0.013133853	0.894703639	0.999991728
ENSMUSG00000005980	Dnase1	0.2	0.15	0.19	0	0.27	0.43	0.18	0.2333	0.374395515	0.935216257	0.999991728
ENSMUSG00000005981	Trap1	31.69	28.02	26.3	27.11	28.55	29.35	28.67	28.3367	-0.016871845	0.954418983	0.999991728
ENSMUSG00000005982	Naa60	27.49	28.5	26.72	25.92	29.15	26.52	27.57	27.1967	-0.019669428	0.82891909	0.999991728
ENSMUSG00000005983	1700037C18Rik	10.79	5.71	6.32	5.55	6.03	6.22	7.6067	5.9333	-0.35842155	0.209589351	0.999991728
ENSMUSG00000005986	Ankrd13d	4.25	2.77	2.99	3.34	3.6	3.9	3.3367	3.6133	0.114922783	0.698950439	0.999991728
ENSMUSG00000005994	Tyrp1	0	0	0	0	0	0.04	0	0.0133	3.736965594	0.79273152	0.999991728
ENSMUSG00000006005	Tpr	32.76	36.87	36.41	38.77	38.08	35.56	35.3467	37.47	0.084161808	0.318087846	0.999991728
ENSMUSG00000006007	Pdc	0	0	0	0	0	0	0	0	0	1	1
ENSMUSG00000006010	Odr4	14.96	13.1	13.19	14.05	12.86	12.88	13.75	13.2633	-0.05198822	0.705097988	0.999991728
ENSMUSG00000006014	Prg4	0.85	6.67	2.3	0.74	0.84	1.01	3.2733	0.8633	-1.922770927	0.013220633	0.999991728
ENSMUSG00000006019	Dhx34	4.17	4.02	4.07	3.83	4.63	3.1	4.0867	3.8533	-0.084817581	0.627294925	0.999991728
ENSMUSG00000006021	Kptn	5.18	4.92	6.05	4.79	4.02	4.62	5.3833	4.4767	-0.26607486	0.196013789	0.999991728
ENSMUSG00000006024	Napa	37.49	39.04	35.37	38.51	39.38	38.77	37.3	38.8867	0.060099943	0.477985259	0.999991728
ENSMUSG00000006050	Sra1	49.64	41.84	45.33	43.28	50.42	54.39	45.6033	49.3633	0.114300537	0.29490234	0.999991728
ENSMUSG00000006056	Calcoco2	7.12	3.28	4.24	4.06	4.21	4.79	4.88	4.3533	-0.164760657	0.97976957	0.999991728
ENSMUSG00000006057	Atp5g1	88.85	84.22	75.31	77.88	88.86	92.93	82.7933	86.5567	0.064130337	0.454776404	0.999991728
ENSMUSG00000006058	Snf8	22.78	17.91	20.71	17.52	17.13	22.42	20.4667	19.0233	-0.105506093	0.628188206	0.999991728
ENSMUSG00000006095	Tbcb	25.99	29.39	25.02	26.46	28.89	32.11	26.8	29.1533	0.121427847	0.358904443	0.999991728
ENSMUSG00000006127	Inpp5k	16.52	13.35	16.81	15.65	15.2	10.3	15.56	13.7167	-0.18191213	0.350051042	0.999991728
ENSMUSG00000006134	Crkl	13.97	12.72	14.78	14.51	14.64	15.55	13.8233	14.9	0.108206784	0.405556202	0.999991728
ENSMUSG00000006143	Upk3bl	0.08	0.18	0.05	0.09	0.1	0.35	0.1033	0.18	0.800691192	0.499211766	0.999991728
ENSMUSG00000006154	Eps8l1	10.39	6.97	10.48	11.3	11.74	7.41	9.28	10.15	0.129283017	0.607176494	0.999991728
ENSMUSG00000006169	Clint1	35.54	48.93	38.55	45.83	46.22	56.34	41.0067	49.4633	0.270500991	0.104594648	0.999991728
ENSMUSG00000006179	Prss16	0.04	0.04	0.12	0.02	0.19	0	0.0667	0.07	0.070389328	0.932426683	0.999991728
ENSMUSG00000006191	Cdkal1	4.02	3.8	5.07	4.31	4.92	4.24	4.2967	4.49	0.063497587	0.716284294	0.999991728
ENSMUSG00000006200	Rhox6	0.04	0	0.09	0	0	0	0.0433	0	-5.437405312	0.547523144	0.999991728
ENSMUSG00000006204	Cdcp3	9.24	5.06	4	5.65	7.44	13.27	6.1	8.7867	0.526506722	0.179888084	0.999991728
ENSMUSG00000006205	Htra1	29.54	34.53	33.98	30.58	30.91	17.2	32.6833	26.23	-0.317337322	0.186019681	0.999991728
ENSMUSG00000006215	Zbtb17	6.55	6.16	6.93	7.29	6.28	6.87	6.5467	6.8133	0.057600267	0.637498819	0.999991728
ENSMUSG00000006216	Clcnkb	0	0.02	0	0	0	0	0.0067	0	-2.736965594	0.834729853	0.999991728
ENSMUSG00000006218	Fam131c	4.62	5.02	6.55	5.31	6.7	3.96	5.3967	5.3233	-0.019738673	0.964381321	0.999991728
ENSMUSG00000006219	Fblim1	17.56	25.86	30.33	30.69	23.17	15.34	24.5833	23.0667	-0.091871011	0.598800911	0.999991728
ENSMUSG00000006221	Hspb7	14.89	17.79	20.03	15.71	21.48	6.29	17.57	14.4933	-0.277724752	0.459897538	0.999991728
ENSMUSG00000006235	Epor	0.1	0.08	0.25	0.28	0.03	0.03	0.1433	0.1133	-0.338801913	0.932222276	0.999991728
ENSMUSG00000006241	Ccdc159	2.98	2.61	2.48	3.07	2.6	2.29	2.69	2.6533	-0.019800243	0.838723136	0.999991728
ENSMUSG00000006262	Mob1b	11.38	12.79	11.28	11	10.75	11.39	11.8167	11.0467	-0.097212025	0.70044305	0.999991728
ENSMUSG00000006269	Atp6v1b1	3.97	1.44	1.51	1.43	1.55	1.91	2.3067	1.63	-0.500937573	0.276233266	0.999991728
ENSMUSG00000006270	Vax1	0	0	0	0	0	0	0	0	0	1	1
ENSMUSG00000006273	Atp6v1b2	46.8	44.28	44.46	47.99	45.76	57.62	45.18	50.4567	0.15936063	0.193235223	0.999991728
ENSMUSG00000006276	Eps15l1	16.51	20.02	16.94	17.03	17.51	16.23	17.8233	16.9233	-0.074753417	0.591432828	0.999991728
ENSMUSG00000006281	Tep1	8.15	7.39	9.27	8.15	9.75	8.61	8.27	8.8367	0.095614935	0.535521369	0.999991728
ENSMUSG00000006288	Ttc5	20.02	14.46	16.2	16.35	14.67	15.72	16.8933	15.58	-0.11675879	0.51780325	0.999991728
ENSMUSG00000006289	Osgep	21.38	19.95	19.3	18.54	18.9	19.81	20.21	19.0833	-0.082756129	0.4070874	0.999991728
ENSMUSG00000006299	Aamp	78.89	73.81	69.58	69.88	73.74	77.36	74.0933	73.66	-0.008462342	0.967636252	0.999991728
ENSMUSG00000006301	Tmbim1	37.15	49.17	43.75	46.09	44.05	45.23	43.3567	45.1233	0.057619802	0.66214876	0.999991728
ENSMUSG00000006304	Arpc2	142.4	154.54	144.69	143.78	150.69	157.12	147.21	150.53	0.032175361	0.675561818	0.999991728
ENSMUSG00000006307	Kmt2b	12.13	12.53	12.5	13.54	14.13	12.13	12.3867	13.2667	0.099017929	0.451647902	0.999991728
ENSMUSG00000006310	Zbtb32	0.13	0.23	0.35	0.25	0.32	0.19	0.2367	0.2533	0.098180394	0.933293847	0.999991728
ENSMUSG00000006311	Etv2	0	0	0	0	0	0	0	0	0	1	1
ENSMUSG00000006313	Upk1a	287.04	303.8	384.78	275.72	262.26	289.98	325.2067	275.9867	-0.236758263	0.121457261	0.999991728
ENSMUSG00000006315	Tmem147	23.21	22.57	22.14	20.88	25.77	28.19	22.64	24.9467	0.1399731	0.365201303	0.999991728
ENSMUSG00000006333	Rps9	558.22	500.68	557.84	543.94	486.55	506.65	538.9133	512.38	-0.072839118	0.554008798	0.999991728
ENSMUSG00000006335	Tfpt	6.18	7.57	6.68	6.49	6.8	6.57	6.81	6.62	-0.040823581	0.858922987	0.999991728
ENSMUSG00000006342	Susd2	11.72	13.04	16.1	13.04	13.94	8.28	13.62	11.7533	-0.212656729	0.342157458	0.999991728
ENSMUSG00000006344	Ggt5	6.87	6.01	8.8	10.45	6.64	2.16	7.2267	6.4167	-0.171506311	0.255452326	0.999991728
ENSMUSG00000006345	Ggt1	5.64	5.15	4.29	5.56	4.19	7.14	5.0267	5.63	0.1635329	0.404416409	0.999991728
ENSMUSG00000006356	Crip2	184.71	166.07	167.84	156.38	188.36	167.93	172.8733	170.89	-0.016647365	0.832632512	0.999991728
ENSMUSG00000006360	Crip1	328.45	217.32	248.86	182.22	224.34	253.42	264.8767	219.9933	-0.267860955	0.198049424	0.999991728
ENSMUSG00000006362	Cbfa2t3	2.22	2.69	2.43	2.66	2.69	1.07	2.4467	2.14	-0.193206766	0.737188194	0.999991728
ENSMUSG00000006369	Fbln1	10.05	19.72	17.83	17.74	14.36	11.38	15.8667	14.4933	-0.130609633	0.635632633	0.999991728
ENSMUSG00000006373	Pgrmc1	78.69	69.6	75.1	69.8	68.64	69.5	74.4633	69.3133	-0.103397299	0.32865916	0.999991728
ENSMUSG00000006378	Gcat	4.15	1.27	3.69	3.61	4.73	2.69	3.0367	3.6767	0.275909832	0.586171116	0.999991728
ENSMUSG00000006386	Tek	3.4	3.94	4.22	4.62	4.32	2.32	3.8533	3.7533	-0.03793457	0.855002056	0.999991728
ENSMUSG00000006389	Mpl	0.2	0.11	0.11	0.17	0.11	0.08	0.14	0.12	-0.222392421	0.711563856	0.999991728
ENSMUSG00000006390	Elovl1	33.1	43.88	39.91	35.93	38.77	33.24	38.9633	35.98	-0.114921919	0.494161106	0.999991728
ENSMUSG00000006392	Med8	14.98	19.14	17.73	19.38	19.79	23.65	17.2833	20.94	0.276879954	0.095652772	0.999991728
ENSMUSG00000006395	Hyi	6.98	4.7	6.54	4.77	4.08	6.51	6.0733	5.12	-0.246344743	0.455999501	0.999991728
ENSMUSG00000006398	Cdc20	3.62	6.28	6.47	4.22	2.36	2.96	5.4567	3.18	-0.77899315	0.018007293	0.999991728
ENSMUSG00000006403	Adamts4	33.44	32.45	32.27	46.14	38.67	51.92	32.72	45.5767	0.478122666	0.000632696	0.448533048
ENSMUSG00000006411	Nectin4	13.25	8.52	10.17	9.39	10.37	13.84	10.6467	11.2	0.07309692	0.712984164	0.999991728
ENSMUSG00000006412	Pfdn2	23	18.58	15.44	18.16	17.23	24.34	19.0067	19.91	0.066987683	0.736568239	0.999991728
ENSMUSG00000006418	Rnf114	34.11	38.95	41.09	41.85	37.75	42.77	38.05	40.79	0.100319053	0.355647947	0.999991728
ENSMUSG00000006423	C330007P06Rik	14.96	14.79	13.78	12.88	12.43	13.01	14.51	12.7733	-0.183912459	0.100396061	0.999991728
ENSMUSG00000006435	Neurl1a	8.62	7.18	7.82	7.03	8.08	6.93	7.8733	7.3467	-0.099884741	0.633364817	0.999991728
ENSMUSG00000006442	Srm	11	26.29	13.39	20.66	18.56	22.17	16.8933	20.4633	0.276587145	0.370579037	0.999991728
ENSMUSG00000006445	Epha2	5.42	4.24	5.57	4.72	5.34	5.57	5.0767	5.21	0.037401837	0.773807851	0.999991728
ENSMUSG00000006456	Rbm14	11.11	14.67	11.78	12.06	13.85	12.29	12.52	12.7333	0.024375575	0.862135285	0.999991728
ENSMUSG00000006457	Actn3	0.71	0.55	0.69	0.72	0.48	0.39	0.65	0.53	-0.294447358	0.483080683	0.999991728
ENSMUSG00000006463	Zdhhc24	7.7	6.4	5.46	6.31	6.5	6.21	6.52	6.34	-0.040389124	0.914353545	0.999991728
ENSMUSG00000006464	Bbs1	11.68	10.48	10.29	10.35	9.94	11.64	10.8167	10.6433	-0.023305925	0.857181067	0.999991728
ENSMUSG00000006469	Slc34a3	0	0.06	0.07	0.07	0.02	0	0.0433	0.03	-0.530514717	0.799846342	0.999991728
ENSMUSG00000006471	Ndor1	7.29	8.14	7.65	8.06	8.42	7.79	7.6933	8.09	0.072530885	0.848494711	0.999991728
ENSMUSG00000006476	Nsmf	24.85	22.81	24.49	22.56	25.2	22.58	24.05	23.4467	-0.03665406	0.481330694	0.999991728
ENSMUSG00000006488	Prl7a1	0	0	0	0	0	0	0	0	0	1	1
ENSMUSG00000006490	Prl8a9	0	0	0	0	0	0	0	0	0	1	1
ENSMUSG00000006494	Pdk1	18.52	11.69	15.48	12.88	13.47	15.29	15.23	13.88	-0.133908374	0.516923207	0.999991728
ENSMUSG00000006498	Ptbp1	132.1	152.3	130.49	148.95	176.67	151.67	138.2967	159.0967	0.202137225	0.143436412	0.999991728
ENSMUSG00000006517	Mvd	5.58	11.49	5.91	11.92	8.29	7.87	7.66	9.36	0.289164138	0.361597091	0.999991728
ENSMUSG00000006519	Cyba	22.31	22.21	24.59	25.29	23.73	24.84	23.0367	24.62	0.095898783	0.413974719	0.999991728
ENSMUSG00000006522	Itih3	0.24	0.35	0.61	0.36	0.42	0.3	0.4	0.36	-0.152003093	0.517192078	0.999991728
ENSMUSG00000006526	Stimate	5.53	5.04	5.64	5.1	5.7	4.87	5.4033	5.2233	-0.048878911	0.778192394	0.999991728
ENSMUSG00000006527	Sfmbt1	8.81	7.23	7.66	8.89	9.15	9.25	7.9	9.0967	0.203485335	0.175185734	0.999991728
ENSMUSG00000006529	Itih1	0.11	0.09	0.09	0.17	0.12	0.13	0.0967	0.14	0.534336428	0.452517552	0.999991728
ENSMUSG00000006538	Ihh	7.17	3.84	5.58	4.56	11.4	4.85	5.53	6.9367	0.326963079	0.380022956	0.999991728
ENSMUSG00000006542	Prkag3	0.07	0.03	0.05	0.07	0.05	0.02	0.05	0.0467	-0.099535674	0.880405965	0.999991728
ENSMUSG00000006546	Cryba2	0.09	0.05	0	0	0.14	0.19	0.0467	0.11	1.237039197	0.672109027	0.999991728
ENSMUSG00000006567	Atp7b	0.16	0.1	0.05	0.05	0.09	0.09	0.1033	0.0767	-0.430634354	0.606881254	0.999991728
ENSMUSG00000006570	Defb2	0	0	0	0	0	0	0	0	0	1	1
ENSMUSG00000006574	Slc4a1	0.02	0	0.06	0.01	0.05	0	0.0267	0.02	-0.415037499	0.778511132	0.999991728
ENSMUSG00000006575	Rundc3a	0.54	0.43	0.51	0.55	0.48	0.62	0.4933	0.55	0.156868849	0.697464982	0.999991728
ENSMUSG00000006576	Slc4a3	4.59	7.67	8.47	7.6	4.5	3.23	6.91	5.11	-0.435362419	0.15714662	0.999991728
ENSMUSG00000006585	Cdt1	2.04	2.5	2.59	2.08	2.15	1.66	2.3767	1.9633	-0.275634443	0.280104874	0.999991728
ENSMUSG00000006586	Runx1t1	1.14	2.68	3.02	2.98	1.43	0.89	2.28	1.7667	-0.368003965	0.396818981	0.999991728
ENSMUSG00000006587	Snai3	0.1	0.11	0.03	0.06	0	0.03	0.08	0.03	-1.415037499	0.369115178	0.999991728
ENSMUSG00000006589	Aprt	27.3	29.03	28.79	29.54	29.44	25.49	28.3733	28.1567	-0.0110591	0.988456214	0.999991728
ENSMUSG00000006599	Gtf2h1	12.23	13.76	14.23	15.92	12.63	11.91	13.4067	13.4867	0.008583238	0.810098642	0.999991728
ENSMUSG00000006611	Hfe	3.73	4.74	4.25	4.25	4.02	4.03	4.24	4.1	-0.048440355	0.791761018	0.999991728
ENSMUSG00000006638	Abhd1	0.89	0.31	0.36	0.68	0.38	0.34	0.52	0.4667	-0.156119202	0.853411647	0.999991728
ENSMUSG00000006641	Slc5a6	6.06	5.02	4.98	4.46	7.58	4.44	5.3533	5.4933	0.03724435	0.810049434	0.999991728
ENSMUSG00000006642	Tcf23	23.59	43.93	50.07	40.16	27.33	22.48	39.1967	29.99	-0.386249449	0.213658515	0.999991728
ENSMUSG00000006649	Nphs1	0	0	0	0	0	0	0	0	0	1	1
ENSMUSG00000006651	Aplp1	1.59	1.54	1.79	1.47	2.14	1.41	1.64	1.6733	0.029029049	0.897064865	0.999991728
ENSMUSG00000006673	Qrich1	30.95	38.5	30.84	36.58	34.89	31.13	33.43	34.2	0.03285297	0.670659231	0.999991728
ENSMUSG00000006675	P4htm	5.42	4.52	4.91	5.48	5.44	3.25	4.95	4.7233	-0.067623173	0.844453249	0.999991728
ENSMUSG00000006676	Usp19	52.12	47.97	44.92	51.29	53.12	43.08	48.3367	49.1633	0.024464748	0.833702428	0.999991728
ENSMUSG00000006678	Pola1	1.92	1.99	2.15	2.47	1.77	1.81	2.02	2.0167	-0.002382651	0.971380117	0.999991728
ENSMUSG00000006699	Cdc42	174.59	189.89	185.39	185.27	183.79	189.87	183.29	186.31	0.023577035	0.70208632	0.999991728
ENSMUSG00000006705	Pknox1	11.83	13.59	11.74	12.4	12.67	11.99	12.3867	12.3533	-0.00388762	0.737429034	0.999991728
ENSMUSG00000006711	D130043K22Rik	2.64	1.72	1.47	1.49	1.84	1.98	1.9433	1.77	-0.134784022	0.662816458	0.999991728
ENSMUSG00000006715	Gmnn	11.23	10.93	10.21	9.38	9.03	8.96	10.79	9.1233	-0.242061931	0.188939528	0.999991728
ENSMUSG00000006717	Acot13	39.25	27.74	32.46	29.93	31	34.73	33.15	31.8867	-0.05605558	0.799042808	0.999991728
ENSMUSG00000006720	Zfp184	2.89	2.11	2.58	2.76	2.45	2.39	2.5267	2.5333	0.00380157	0.710615842	0.999991728
ENSMUSG00000006724	Cyp27b1	0.07	0.3	0.12	0.24	0.33	0.17	0.1633	0.2467	0.594743522	0.459945039	0.999991728
ENSMUSG00000006728	Cdk4	70.99	64.13	54.2	58.99	58.99	59.57	63.1067	59.1833	-0.092601467	0.486817908	0.999991728
ENSMUSG00000006731	B4galnt1	24.19	17.98	16.52	19.52	21.83	22.4	19.5633	21.25	0.119310634	0.463240486	0.999991728
ENSMUSG00000006732	Mettl1	6.34	7.15	4.91	5.33	5.38	5.7	6.1333	5.47	-0.165130527	0.450652315	0.999991728
ENSMUSG00000006736	Tspan31	64.47	63.12	56.55	60.18	63.9	66.18	61.38	63.42	0.047169232	0.608997496	0.999991728
ENSMUSG00000006740	Kif5b	72.92	73.92	69.87	72.79	68.8	83.03	72.2367	74.8733	0.051720662	0.498091471	0.999991728
ENSMUSG00000006763	Saal1	2.27	1.99	2.32	2.13	2.11	2.01	2.1933	2.0833	-0.074231394	0.691279877	0.999991728
ENSMUSG00000006764	Tph2	0.02	0	0.02	0.07	0	0.02	0.0133	0.03	1.169925001	0.524377399	0.999991728
ENSMUSG00000006777	Krt23	2.98	1.92	4.35	4.4	4.39	1.97	3.0833	3.5867	0.218152807	0.584407855	0.999991728
ENSMUSG00000006782	Cnp	41.33	41.63	45.15	36.33	49.59	48.43	42.7033	44.7833	0.068613228	0.613702154	0.999991728
ENSMUSG00000006784	Odad4	30.97	16.26	19.26	19.4	22.37	22.72	22.1633	21.4967	-0.044061908	0.905647364	0.999991728
ENSMUSG00000006800	Sulf2	47.82	64.97	63.97	67.71	67.83	66.39	58.92	67.31	0.192063426	0.175529793	0.999991728
ENSMUSG00000006818	Sod2	17.37	14.06	13.41	13.41	13.75	15.67	14.9467	14.2767	-0.066164601	0.751948898	0.999991728
ENSMUSG00000006850	Tmco6	7.53	6.49	7.54	6.86	7.36	6.17	7.1867	6.7967	-0.080495403	0.591144193	0.999991728
ENSMUSG00000006906	Stambp	14.53	13.57	15.66	14.4	14.92	13.23	14.5867	14.1833	-0.040453606	0.837597089	0.999991728
ENSMUSG00000006920	Ezh1	22.92	21.77	25.99	23.26	20.58	18.26	23.56	20.7	-0.186708771	0.214667065	0.999991728
ENSMUSG00000006930	Hap1	5.9	5.63	6.89	7.59	5.9	7.87	6.14	7.12	0.213638586	0.424507356	0.999991728
ENSMUSG00000006931	P3h4	7.66	8.76	8.56	8.3	9.72	5.31	8.3267	7.7767	-0.09858717	0.705084229	0.999991728
ENSMUSG00000006932	Ctnnb1	227.88	224.58	233.91	235.38	226.81	228.16	228.79	230.1167	0.008341482	0.724625983	0.999991728
ENSMUSG00000006941	Eif1b	28.82	21.79	24.96	24.64	24.49	29.15	25.19	26.0933	0.050830133	0.707269967	0.999991728
ENSMUSG00000006948	Klk4	0	0	0	0	0	0	0	0	0	1	1
ENSMUSG00000006958	Chrd	2.62	3.23	3.77	3.48	3.18	1.96	3.2067	2.8733	-0.158349025	0.577708657	0.999991728
ENSMUSG00000006998	Psmd2	59.93	65.8	59.81	66.58	67.93	71.18	61.8467	68.5633	0.14874141	0.134865916	0.999991728
ENSMUSG00000007021	Syngr3	0.15	0.02	0.12	0.12	0.05	0.12	0.0967	0.0967	0	0.997229737	0.999991728
ENSMUSG00000007029	Vars	24.59	27.68	24.68	25.21	31.75	24.82	25.65	27.26	0.087826736	0.478928255	0.999991728
ENSMUSG00000007030	Vwa7	1.3	1.08	1.42	1.14	1.59	0.94	1.2667	1.2233	-0.050219355	0.892252244	0.999991728
ENSMUSG00000007033	Hspa1l	1.34	0.96	1.01	0.88	0.96	1.01	1.1033	0.95	-0.215869298	0.516207704	0.999991728
ENSMUSG00000007034	Slc44a4	23.95	23.8	25.97	23.16	26.55	27.31	24.5733	25.6733	0.063177052	0.547743371	0.999991728
ENSMUSG00000007035	Msh5	0.84	0.65	0.4	0.6	1.01	0.46	0.63	0.69	0.131244533	0.800137678	0.999991728
ENSMUSG00000007036	Abhd16a	34.4	32.07	34.21	33.68	35.62	31.42	33.56	33.5733	0.000573067	0.924230718	0.999991728
ENSMUSG00000007038	Neu1	25.85	22.3	23.58	24.5	27.44	25.93	23.91	25.9567	0.118490995	0.266946525	0.999991728
ENSMUSG00000007039	Ddah2	23.03	20.58	29.27	22.8	18.82	16.21	24.2933	19.2767	-0.333704857	0.174329697	0.999991728
ENSMUSG00000007041	Clic1	114.41	121.04	122.01	112.76	121.21	128.24	119.1533	120.7367	0.019044565	0.78029581	0.999991728
ENSMUSG00000007050	Lsm2	12.37	14.58	11.69	11.54	14.44	15.49	12.88	13.8233	0.101972953	0.578818991	0.999991728
ENSMUSG00000007080	Pole	2.62	4.48	7.86	6.46	3.96	3.18	4.9867	4.5333	-0.137503524	0.483496322	0.999991728
ENSMUSG00000007097	Atp1a2	10.46	16.32	16.94	15.73	9.35	4.18	14.5733	9.7533	-0.579363632	0.156379184	0.999991728
ENSMUSG00000007107	Atp1a4	0.05	0.03	0	0	0.01	0.01	0.0267	0.0067	-2	0.505346087	0.999991728
ENSMUSG00000007122	Casq1	2.07	1.92	2.37	2.47	2.52	1.6	2.12	2.1967	0.0512517	0.846988454	0.999991728
ENSMUSG00000007207	Stx1a	1.68	1.89	1.85	2.01	1.72	1.92	1.8067	1.8833	0.059958016	0.748145948	0.999991728
ENSMUSG00000007209	Ceacam9	0	0	0	0	0	0	0	0	0	1	1
ENSMUSG00000007216	Zfp775	1.27	1.57	2.03	1.15	1.21	1.47	1.6233	1.2767	-0.34657738	0.667760109	0.999991728
ENSMUSG00000007279	Scube2	1.55	2.94	3.29	3.27	1.39	0.89	2.5933	1.85	-0.487282384	0.315559381	0.999991728
ENSMUSG00000007338	Mrpl49	14.26	13.12	13.54	13.41	14.25	14.25	13.64	13.97	0.034488376	0.707936075	0.999991728
ENSMUSG00000007379	Dennd2c	0.55	0.75	0.8	0.73	0.67	0.66	0.7	0.6867	-0.02774499	0.933980078	0.999991728
ENSMUSG00000007411	Mark3	28.35	28.75	28.94	29.54	29.97	30.29	28.68	29.9333	0.06170792	0.328071199	0.999991728
ENSMUSG00000007415	Gatad1	44.59	45.49	48.13	44.55	39.97	49.07	46.07	44.53	-0.049049986	0.988676556	0.999991728
ENSMUSG00000007440	Pcdha11	0.04	0.04	0.04	0.03	0.02	0.1	0.04	0.05	0.321928095	0.657200706	0.999991728
ENSMUSG00000007457	2310003L06Rik	0	0	0	0	0	0	0	0	0	1	1
ENSMUSG00000007458	M6pr	114.36	113.83	107.58	113.85	123.51	127.95	111.9233	121.77	0.121647911	0.182985488	0.999991728
ENSMUSG00000007476	Lrrc8a	9.11	10.48	11.54	11.08	9.75	8.87	10.3767	9.9	-0.067842646	0.705619413	0.999991728
ENSMUSG00000007480	Mc5r	0.16	0.13	0.15	0.15	0.1	0.07	0.1467	0.1067	-0.459431619	0.378398207	0.999991728
ENSMUSG00000007564	Ppp2r1a	116.17	116.28	117.49	123.19	141.2	112.1	116.6467	125.4967	0.105503964	0.817867472	0.999991728
ENSMUSG00000007570	Fance	7.43	7.13	7.91	6.37	6.14	6.49	7.49	6.3333	-0.242000706	0.17930657	0.999991728
ENSMUSG00000007589	Tinf2	21.1	9.96	13.15	14.4	27.1	27.63	14.7367	23.0433	0.644939191	0.080326684	0.999991728
ENSMUSG00000007591	Tssk4	0.68	0.51	0.76	0.84	1.11	0.59	0.65	0.8467	0.381354373	0.545928985	0.999991728
ENSMUSG00000007594	Hapln4	0.12	0.27	0.25	0.21	0.25	0.19	0.2133	0.2167	0.022367813	0.940510409	0.999991728
ENSMUSG00000007603	Dus3l	10.46	12.06	10.52	11.64	11.17	8.94	11.0133	10.5833	-0.057457095	0.767145097	0.999991728
ENSMUSG00000007610	Gtpbp3	4.65	5.53	6.06	5.31	4.93	4.71	5.4133	4.9833	-0.119406148	0.533923747	0.999991728
ENSMUSG00000007613	Tgfbr1	13.38	14.28	14.63	14.42	12.27	13.17	14.0967	13.2867	-0.08537485	0.494525892	0.999991728
ENSMUSG00000007617	Homer1	8.77	7.32	7.92	6.79	8.61	8.1	8.0033	7.8333	-0.030974647	0.902077814	0.999991728
ENSMUSG00000007646	Rad51c	1.66	2.17	1.38	1.86	1.65	1.8	1.7367	1.77	0.027428489	0.78131939	0.999991728
ENSMUSG00000007653	Gabrb2	0.04	0.02	0.01	0.04	0.01	0	0.0233	0.0167	-0.485426827	0.697258775	0.999991728
ENSMUSG00000007655	Cav1	72.91	92.58	98.15	88.03	79.66	50.63	87.88	72.7733	-0.272124976	0.293112552	0.999991728
ENSMUSG00000007656	Arpp19	34.26	27.72	36.88	34.5	29.25	32.78	32.9533	32.1767	-0.034409528	0.890464724	0.999991728
ENSMUSG00000007659	Bcl2l1	39.61	45.27	51.49	49.67	48.32	38.33	45.4567	45.44	-0.00052906	0.902540233	0.999991728
ENSMUSG00000007670	Khsrp	23.3	38.68	30.42	36.78	34.56	25.65	30.8	32.33	0.069943157	0.790409514	0.999991728
ENSMUSG00000007682	Dio2	4.3	4.55	3.48	7.75	4.39	9.18	4.11	7.1067	0.790034638	0.0035729	0.999991728
ENSMUSG00000007721	Ccdc124	16.73	15.4	12.97	13.49	14.73	16.13	15.0333	14.7833	-0.024193329	0.980874107	0.999991728
ENSMUSG00000007739	Cct4	62.59	65.79	65.35	66.61	58.73	60.43	64.5767	61.9233	-0.06052984	0.574282406	0.999991728
ENSMUSG00000007777	0610009B22Rik	19.52	19.38	21.04	18.3	18.01	19.81	19.98	18.7067	-0.095004075	0.56028727	0.999991728
ENSMUSG00000007783	Cpt1c	5.77	6.26	7.51	6.12	5.56	3.16	6.5133	4.9467	-0.396939375	0.210975786	0.999991728
ENSMUSG00000007805	Twist2	5.81	9.53	9.39	9.93	8.2	3.17	8.2433	7.1	-0.215408809	0.610225528	0.999991728
ENSMUSG00000007812	Zfp655	17.42	15.7	16.95	16.72	14.99	17.53	16.69	16.4133	-0.024115694	0.886543647	0.999991728
ENSMUSG00000007815	Rhoa	152.97	171.32	161.76	158.03	162.59	157.55	162.0167	159.39	-0.023581112	0.961579126	0.999991728
ENSMUSG00000007817	Zmiz1	24.66	34.14	29.25	37.34	31.88	22.51	29.35	30.5767	0.059070636	0.760629326	0.999991728
ENSMUSG00000007827	Ankrd26	5.4	3.69	3.78	3.65	3.33	3.35	4.29	3.4433	-0.317171799	0.106520102	0.999991728
ENSMUSG00000007833	Aldh16a1	8.63	7.11	7.63	7.16	7.46	6.24	7.79	6.9533	-0.163918576	0.582275623	0.999991728
ENSMUSG00000007836	Hnrnpa0	54.08	44.59	49.14	45.99	46.86	52.36	49.27	48.4033	-0.025603068	0.905969985	0.999991728
ENSMUSG00000007837	Prrg2	14.84	12.85	16.01	13.18	16.44	15.8	14.5667	15.14	0.055694426	0.569622819	0.999991728
ENSMUSG00000007850	Hnrnph1	94.68	106.9	86.56	97.96	96.9	106.75	96.0467	100.5367	0.065914311	0.548974558	0.999991728
ENSMUSG00000007867	Ift43	76.13	61.77	64.94	61.18	61.43	79.79	67.6133	67.4667	-0.003132889	0.957754848	0.999991728
ENSMUSG00000007872	Id3	17.23	16.83	22.71	25.99	18.99	16.65	18.9233	20.5433	0.118504049	0.562204487	0.999991728
ENSMUSG00000007877	Tcap	1.3	1.3	1.36	0.87	1.36	0.91	1.32	1.0467	-0.334735871	0.458960023	0.999991728
ENSMUSG00000007880	Arid1a	25.35	25.2	26.55	25.86	29.49	22.76	25.7	26.0367	0.0187764	0.78311334	0.999991728
ENSMUSG00000007888	Crlf1	12.6	6.73	13.2	10.6	10.05	11.27	10.8433	10.64	-0.027310171	0.940146979	0.999991728
ENSMUSG00000007891	Ctsd	231.16	238.39	258.94	261.01	246.46	253.5	242.83	253.6567	0.06293041	0.443529368	0.999991728
ENSMUSG00000007892	Rplp1	504.82	450.27	505.93	426.79	408.13	497.94	487.0067	444.2867	-0.132450676	0.334805416	0.999991728
ENSMUSG00000007907	Cabs1	0	0	0	0	0	0	0	0	0	1	1
ENSMUSG00000007908	Hmgcll1	5.35	3.6	3.82	3.27	4.03	3.85	4.2567	3.7167	-0.195714815	0.666999601	0.999991728
ENSMUSG00000007944	Ttc9b	0.14	0	0.03	0.08	0.03	0	0.0567	0.0367	-0.628031223	0.690326856	0.999991728
ENSMUSG00000007946	Phox2a	0.03	0	0.06	0	0.06	0.11	0.03	0.0567	0.91753784	0.594495296	0.999991728
ENSMUSG00000007950	Abhd8	7.57	8.11	7.86	7.55	6.99	5.92	7.8467	6.82	-0.202308175	0.238078926	0.999991728
ENSMUSG00000007987	Ift22	24.15	17.85	19.69	17.23	16.59	25.3	20.5633	19.7067	-0.061390377	0.745893844	0.999991728
ENSMUSG00000007989	Fzd3	5.9	5.22	5.21	5.32	5.92	6.07	5.4433	5.77	0.084080934	0.428570383	0.999991728
ENSMUSG00000008028	1700008O03Rik	0.26	0.35	0.16	0.12	0.18	0.25	0.2567	0.1833	-0.485426827	0.639432737	0.999991728
ENSMUSG00000008035	Mid1ip1	128.27	92.07	112.74	110.8	113.12	115.4	111.0267	113.1067	0.026777738	0.617521897	0.999991728
ENSMUSG00000008036	Ap2s1	62.49	65.34	66.82	61.95	64.22	62.89	64.8833	63.02	-0.042038184	0.754940538	0.999991728
ENSMUSG00000008090	Fgfrl1	44.62	42.43	39.34	31.42	38.35	35.63	42.13	35.1333	-0.262007455	0.025883713	0.999991728
ENSMUSG00000008129	Brme1	1	0.41	0.62	0.4	0.82	0.41	0.6767	0.5433	-0.316607763	0.599876703	0.999991728
ENSMUSG00000008136	Fhl2	7.19	8.22	8.51	8.53	4.56	11.61	7.9733	8.2333	0.046293652	0.855421234	0.999991728
ENSMUSG00000008140	Emc10	48.41	48.58	52.93	45.46	48.99	46.37	49.9733	46.94	-0.09034061	0.467897056	0.999991728
ENSMUSG00000008153	Clstn3	0.45	0.39	0.38	0.54	0.37	0.66	0.4067	0.5233	0.363883411	0.48391423	0.999991728
ENSMUSG00000008167	Fbxw9	17.96	14.88	14.37	13.22	16.08	15.53	15.7367	14.9433	-0.074627984	0.681331107	0.999991728
ENSMUSG00000008193	Spib	0.26	0.13	0.26	0.38	0.09	0.34	0.2167	0.27	0.31748219	0.928751571	0.999991728
ENSMUSG00000008200	Fnbp4	13.61	12.62	13.84	12.71	15.55	13.98	13.3567	14.08	0.076087325	0.489072281	0.999991728
ENSMUSG00000008206	Cers4	8.9	4.14	3.61	2.72	2.55	1.65	5.55	2.3067	-1.266678234	0.14250985	0.999991728
ENSMUSG00000008226	Scrn3	12.62	9.81	10.98	9.45	9.55	11.92	11.1367	10.3067	-0.111739663	0.594098859	0.999991728
ENSMUSG00000008301	Phax	19.61	21.43	21.4	19.29	19.23	21.12	20.8133	19.88	-0.06619028	0.868668246	0.999991728
ENSMUSG00000008305	Tle1	19.15	24.79	23.38	26.77	22.41	21.06	22.44	23.4133	0.061257668	0.76576062	0.999991728
ENSMUSG00000008307	1700109H08Rik	0	0	0	0.06	0.07	0	0	0.0433	5.437405312	0.6189438	0.999991728
ENSMUSG00000008318	Relt	0.65	0.55	0.25	0.88	0.51	0.56	0.4833	0.65	0.427421224	0.674679472	0.999991728
ENSMUSG00000008333	Snrpb2	20.08	18.11	17.49	19.01	14.92	17.1	18.56	17.01	-0.125813569	0.815267036	0.999991728
ENSMUSG00000008348	Ubc	912.77	1177.76	1095.02	1060.92	1041.55	1148.06	1061.85	1083.51	0.029132487	0.926957757	0.999991728
ENSMUSG00000008373	Prpf31	12.63	10.83	10.71	10.66	11.91	12.62	11.39	11.73	0.042435266	0.498656922	0.999991728
ENSMUSG00000008384	Sertad1	15.45	14.89	14.66	14.06	14.24	15.09	15	14.4633	-0.052562415	0.896718375	0.999991728
ENSMUSG00000008393	Carhsp1	85.93	90.57	83.1	89.33	83.31	88.99	86.5333	87.21	0.011237595	0.828305579	0.999991728
ENSMUSG00000008398	Elk3	11.69	10.44	12.89	11.96	11.79	9.51	11.6733	11.0867	-0.074390915	0.641627637	0.999991728
ENSMUSG00000008429	Herpud2	21.28	21.69	22.43	23.28	22.44	19.84	21.8	21.8533	0.003525219	0.912043232	0.999991728
ENSMUSG00000008435	Rdh13	5.47	6.49	7.74	6.52	6.23	7.17	6.5667	6.64	0.016022018	0.498918426	0.999991728
ENSMUSG00000008438	Adam21	0.12	0.06	0.07	0.02	0	0	0.0833	0.0067	-3.64385619	0.026632531	0.999991728
ENSMUSG00000008450	Nutf2	8.43	7.45	9.76	7.39	6.97	10.98	8.5467	8.4467	-0.016979737	0.967969259	0.999991728
ENSMUSG00000008461	Fut1	0.03	0.42	0.06	0.23	0.02	0.05	0.17	0.1	-0.765534746	0.52656016	0.999991728
ENSMUSG00000008475	Arpc5	95.34	86.04	90.47	84.59	85.54	90.82	90.6167	86.9833	-0.059037426	0.608471868	0.999991728
ENSMUSG00000008482	Rnf151	0.06	0	0	0.04	0	0	0.02	0.0133	-0.584962501	0.97840871	0.999991728
ENSMUSG00000008489	Elavl2	0.47	0.08	0.05	0	0.03	0.01	0.2	0.0133	-3.906890596	0.049594016	0.999991728
ENSMUSG00000008496	Pou2f2	0.2	0.33	0.4	0.35	0.27	0.23	0.31	0.2833	-0.129767875	0.933447972	0.999991728
ENSMUSG00000008540	Mgst1	258.74	210.38	224.62	204.24	203.83	238.09	231.2467	215.3867	-0.102503626	0.533226648	0.999991728
ENSMUSG00000008575	Nfib	17.07	17.69	18.45	18.81	17.13	17.44	17.7367	17.7933	0.004601902	0.915154543	0.999991728
ENSMUSG00000008590	Htr3b	0	0	0	0.02	0	0	0	0.0067	2.736965594	0.79273152	0.999991728
ENSMUSG00000008601	Rab25	48.67	39.22	44.51	40.99	47.22	43.86	44.1333	44.0233	-0.00360033	0.969664974	0.999991728
ENSMUSG00000008604	Ubqln4	17.86	21.63	17.58	21.03	21.78	19.78	19.0233	20.8633	0.133199613	0.287445969	0.999991728
ENSMUSG00000008658	Rbfox1	0.11	0.33	0.2	0.15	0.15	0.45	0.2133	0.25	0.22881869	0.573493386	0.999991728
ENSMUSG00000008668	Rps18	515.99	493.07	521.39	475.17	415.43	453.88	510.15	448.16	-0.186907618	0.078668169	0.999991728
ENSMUSG00000008682	Rpl10	412.24	423	423.62	466.03	428.25	397.17	419.62	430.4833	0.036873942	0.692615157	0.999991728
ENSMUSG00000008683	Rps15a	233.24	309.03	284.25	325.48	267.54	283.84	275.5067	292.2867	0.085296789	0.479684308	0.999991728
ENSMUSG00000008690	Ncaph2	23.93	23.37	24.82	23.12	23.58	23.98	24.04	23.56	-0.029097357	0.833738941	0.999991728
ENSMUSG00000008730	Hipk1	114.39	119.86	120.54	119.36	135.14	108.22	118.2633	120.9067	0.031890949	0.654965349	0.999991728
ENSMUSG00000008734	Gprc5b	7.41	5.06	5.29	5.45	5.16	4.19	5.92	4.9333	-0.263034406	0.257516964	0.999991728
ENSMUSG00000008763	Man1a2	20.66	22.94	24.56	23.12	21.34	20.47	22.72	21.6433	-0.070040126	0.62900122	0.999991728
ENSMUSG00000008789	Ceacam5	0	0	0	0	0	0	0	0	0	1	1
ENSMUSG00000008813	Tppp2	0	0	0	0	0	0	0	0	0	1	1
ENSMUSG00000008822	Acyp1	15.78	10.66	13.01	13.91	13.29	15.32	13.15	14.1733	0.108116297	0.579118571	0.999991728
ENSMUSG00000008843	Cldn13	0	0	0.04	0	0	0	0.0133	0	-3.736965594	0.834729853	0.999991728
ENSMUSG00000008845	Cd163	0.07	0.49	0.33	0.51	0.22	0.05	0.2967	0.26	-0.190331212	0.83519262	0.999991728
ENSMUSG00000008855	Hdac5	16.11	15.97	17.91	16.18	17.44	11.06	16.6633	14.8933	-0.162010341	0.552910625	0.999991728
ENSMUSG00000008859	Rala	20.96	20.29	18.23	21.24	19.62	23.58	19.8267	21.48	0.115551847	0.447486918	0.999991728
ENSMUSG00000008874	Clec3a	0	0	0	0	0	0	0	0	0	1	1
ENSMUSG00000008892	Vdac3	84.65	81.94	80.02	81.77	80.44	88.62	82.2033	83.61	0.024478607	0.724041363	0.999991728
ENSMUSG00000008932	Slc1a7	0.38	0.18	0.21	0.23	0.27	0.33	0.2567	0.2767	0.108252891	0.825784421	0.999991728
ENSMUSG00000008958	Vps72	22.7	21.68	25.93	22.35	23.44	21.78	23.4367	22.5233	-0.057347039	0.713361666	0.999991728
ENSMUSG00000008976	Gabpa	16.78	16.69	16.69	17.48	16.73	14.31	16.72	16.1733	-0.047957798	0.579465269	0.999991728
ENSMUSG00000008999	Bmp7	4.09	4.05	3.39	4.31	3.88	4.6	3.8433	4.2633	0.149623751	0.339902317	0.999991728
ENSMUSG00000009013	Dynll1	95.23	95.47	91.28	82.84	82.76	111.82	93.9933	92.4733	-0.023521041	0.884033555	0.999991728
ENSMUSG00000009030	Pdcl	15.18	19.83	15.16	16.96	15.66	15.83	16.7233	16.15	-0.050328272	0.737344137	0.999991728
ENSMUSG00000009035	Tmem184b	24.79	27.14	24.13	24.59	27.76	24.3	25.3533	25.55	0.011147853	0.9020569	0.999991728
ENSMUSG00000009047	Gm5965	0	0	0	0	0	0	0	0	0	1	1
ENSMUSG00000009070	Rsph14	26.9	20.85	18.47	22.72	15.95	21.64	22.0733	20.1033	-0.134869776	0.611773855	0.999991728
ENSMUSG00000009073	Nf2	33.66	36.69	34.36	33.13	36.82	36.93	34.9033	35.6267	0.029592684	0.746039116	0.999991728
ENSMUSG00000009075	Cabp7	0	0.04	0.04	0	0.08	0.07	0.0267	0.05	0.906890596	0.557774787	0.999991728
ENSMUSG00000009076	Zmat5	11.89	9.66	10.23	10.22	8.99	9.05	10.5933	9.42	-0.169357659	0.4067236	0.999991728
ENSMUSG00000009079	Ewsr1	91.31	79.69	87.25	83.67	80.19	79.94	86.0833	81.2667	-0.083070223	0.547920697	0.999991728
ENSMUSG00000009090	Ap1b1	19.72	20.93	19.71	19.35	22.05	20.33	20.12	20.5767	0.032378985	0.698991936	0.999991728
ENSMUSG00000009092	Derl3	23.23	38.28	17.69	32.58	26.35	24.19	26.4	27.7067	0.069695224	0.790384396	0.999991728
ENSMUSG00000009093	Gstt4	0.18	0.05	0.05	0	0.27	0.1	0.0933	0.1233	0.402098444	0.808696769	0.999991728
ENSMUSG00000009097	Tbx1	0.21	0.33	0.49	0.39	0.4	0.17	0.3433	0.32	-0.101538026	0.868281307	0.999991728
ENSMUSG00000009108	Gnat2	1.62	0.62	1.04	0.89	1.45	0.86	1.0933	1.0667	-0.03562391	0.879542254	0.999991728
ENSMUSG00000009112	Bcl2l13	14.72	16.8	21.72	12.6	11.33	14.41	17.7467	12.78	-0.473660234	0.878084196	0.999991728
ENSMUSG00000009114	2610028H24Rik	56.81	34.95	38.79	39.94	36.33	47.98	43.5167	41.4167	-0.071356606	0.780980472	0.999991728
ENSMUSG00000009115	Spatc1l	0.04	0.04	0	0.04	0.08	0	0.0267	0.04	0.584962501	0.749274001	0.999991728
ENSMUSG00000009145	Dqx1	0.77	1.06	0.54	0.94	0.6	0.62	0.79	0.72	-0.133855747	0.984365812	0.999991728
ENSMUSG00000009185	Ccl8	1	1.87	3.17	2.94	2.73	4.44	2.0133	3.37	0.743162543	0.154504576	0.999991728
ENSMUSG00000009207	Lnpk	5.78	3.41	4.24	4.28	4.57	5.25	4.4767	4.7	0.070235858	0.991172035	0.999991728
ENSMUSG00000009210	Prr29	48.18	33.76	37.32	33.12	38.48	47.9	39.7533	39.8333	0.002900376	0.918201238	0.999991728
ENSMUSG00000009214	Mymk	1.91	1.23	1.3	1.13	1.8	1.73	1.48	1.5533	0.069770278	0.838295959	0.999991728
ENSMUSG00000009216	Fam163b	0.1	0.03	0.06	0.1	0.14	0.02	0.0633	0.0867	0.452512205	0.742094459	0.999991728
ENSMUSG00000009246	Trpm5	0.49	0.41	0.44	0.42	0.6	0.34	0.4467	0.4533	0.021373651	0.703038909	0.999991728
ENSMUSG00000009248	Ascl2	0.13	0.09	0.15	0.2	0.26	0.17	0.1233	0.21	0.767826558	0.516673209	0.999991728
ENSMUSG00000009281	Rarres2	63.42	73.38	85.53	80.49	78.72	50.87	74.11	70.0267	-0.08176381	0.712334617	0.999991728
ENSMUSG00000009291	Pttg1ip	71.96	83.86	84.34	83.27	72.44	65.46	80.0533	73.7233	-0.118840174	0.427276767	0.999991728
ENSMUSG00000009292	Trpm2	0.09	0.13	0.33	0.21	0.12	0.16	0.1833	0.1633	-0.166649869	0.570528515	0.999991728
ENSMUSG00000009293	Ube2g2	29.68	34.83	28.93	31.16	33.69	31.26	31.1467	32.0367	0.040646273	0.810846981	0.999991728
ENSMUSG00000009350	Mpo	0.19	0	0	0	0	0	0.0633	0	-5.984893108	0.504423761	0.999991728
ENSMUSG00000009356	Lpo	0.38	0.14	0.2	0.08	0.21	0.16	0.24	0.15	-0.678071905	0.355570768	0.999991728
ENSMUSG00000009376	Met	6.53	8.04	8.21	9.39	9.33	10.71	7.5933	9.81	0.369519795	0.084903667	0.999991728
ENSMUSG00000009378	Slc16a12	1.73	2.27	3.99	3.14	2.51	2.3	2.6633	2.65	-0.007240643	0.993905789	0.999991728
ENSMUSG00000009394	Syn2	21.44	12.13	19.34	11.93	18.19	10.36	17.6367	13.4933	-0.386331128	0.176351838	0.999991728
ENSMUSG00000009406	Elk1	5.38	4.76	4.42	4.63	4.53	3.78	4.8533	4.3133	-0.170172738	0.329965441	0.999991728
ENSMUSG00000009418	Nav1	7.43	13.49	13.37	12.21	9.75	9.2	11.43	10.3867	-0.138092671	0.919593241	0.999991728
ENSMUSG00000009470	Tnpo1	31.27	34.14	38.61	37.48	35.87	35.23	34.6733	36.1933	0.061897446	0.458742742	0.999991728
ENSMUSG00000009471	Myod1	0	0	0	0	0	0	0	0	0	1	1
ENSMUSG00000009487	Otog	0	0	0	0	0	0	0	0	0	1	1
ENSMUSG00000009535	Rnmt	9.17	9.27	9.92	10.37	9.28	7.47	9.4533	9.04	-0.064500354	0.928018636	0.999991728
ENSMUSG00000009545	Kcnq1	16.01	9.32	11.05	10.75	11.15	10.26	12.1267	10.72	-0.177878136	0.582778228	0.999991728
ENSMUSG00000009549	Srp14	65.41	55	56.77	51.28	53.79	65.32	59.06	56.7967	-0.056375094	0.770813274	0.999991728
ENSMUSG00000009551	6330409D20Rik	0	0	0	0	0	0	0	0	0	1	1
ENSMUSG00000009555	Cdk9	38.48	35.15	33.91	37.38	36.79	38.29	35.8467	37.4867	0.064538575	0.627841325	0.999991728
ENSMUSG00000009563	Tor2a	17.84	18.24	17.82	16.71	20.28	19.54	17.9667	18.8433	0.068731424	0.587274446	0.999991728
ENSMUSG00000009566	Fpgs	5.89	11.6	8.12	8.19	9.04	9	8.5367	8.7433	0.034510555	0.816479733	0.999991728
ENSMUSG00000009569	Mrtfb	10.85	12.7	12.05	14.03	12.5	12.11	11.8667	12.88	0.118217853	0.421286079	0.999991728
ENSMUSG00000009575	Cbx5	36.91	37.89	45.92	41.63	37.83	33.69	40.24	37.7167	-0.093428126	0.352399801	0.999991728
ENSMUSG00000009580	Odam	0.6	0.1	0.29	0.28	0.36	0.41	0.33	0.35	0.084888898	0.949788651	0.999991728
ENSMUSG00000009585	Apobec3	18.11	22.39	24.25	22.05	17.81	28.84	21.5833	22.9	0.085429906	0.76082524	0.999991728
ENSMUSG00000009588	St6galnac1	0.25	0.17	0.18	0.16	0.19	0.15	0.2	0.1667	-0.263034406	0.726237222	0.999991728
ENSMUSG00000009596	Taf7l	0	0	0	0	0	0	0	0	0	1	1
ENSMUSG00000009614	Sardh	9.56	9.22	10.82	7.69	10.7	6.03	9.8667	8.14	-0.277533976	0.078512303	0.999991728
ENSMUSG00000009621	Vav2	6.7	6.14	7.2	6.93	6.6	7.11	6.68	6.88	0.042560462	0.665416453	0.999991728
ENSMUSG00000009628	Tex15	0.32	0.39	0.25	0.38	0.15	0.52	0.32	0.35	0.129283017	0.702013508	0.999991728
ENSMUSG00000009630	Ppp2cb	41.62	40.22	41.85	41.52	41.47	48.64	41.23	43.8767	0.089759466	0.405128246	0.999991728
ENSMUSG00000009633	G0s2	5.85	4.97	4.1	5.23	4.09	3.85	4.9733	4.39	-0.17999219	0.534847426	0.999991728
ENSMUSG00000009640	Dmap1	11.03	8.12	10.23	8.36	10.55	9.33	9.7933	9.4133	-0.057094307	0.802730152	0.999991728
ENSMUSG00000009646	Pla2g12b	0.16	0.13	0.09	0	0.15	0.06	0.1267	0.07	-0.855610091	0.507357486	0.999991728
ENSMUSG00000009647	Mcu	11.23	9.84	9	8.78	9.54	10.03	10.0233	9.45	-0.084976133	0.633901475	0.999991728
ENSMUSG00000009654	Oit3	0.05	0.07	0.04	0.02	0.02	0.1	0.0533	0.0467	-0.192645078	0.943071633	0.999991728
ENSMUSG00000009670	Tex11	0.31	0.04	0.09	0.07	0.21	0.03	0.1467	0.1033	-0.505235308	0.621753751	0.999991728
ENSMUSG00000009681	Bcr	24.36	26.87	28.15	29.47	31.85	31.94	26.46	31.0867	0.232482867	0.012083542	0.999991728
ENSMUSG00000009687	Fxyd5	11.66	21.85	16.65	19.05	20.15	22.61	16.72	20.6033	0.301302917	0.330615153	0.999991728
ENSMUSG00000009731	Kcnd1	0.33	0.52	0.62	0.45	0.36	0.25	0.49	0.3533	-0.47175189	0.256827169	0.999991728
ENSMUSG00000009733	Tfcp2	10.07	10.25	8.98	11.26	10.41	8.31	9.7667	9.9933	0.033099719	0.933024453	0.999991728
ENSMUSG00000009734	Pou6f2	0	0	0	0	0	0	0	0	0	1	1
ENSMUSG00000009739	Pou6f1	16.13	13.34	14.71	13.84	14.83	14.56	14.7267	14.41	-0.031360582	0.752667697	0.999991728
ENSMUSG00000009741	Ubp1	21.18	23.88	23.91	24.96	22.67	24.14	22.99	23.9233	0.057411954	0.389322567	0.999991728
ENSMUSG00000009772	Nuak2	10.02	11.23	11.69	13.8	11.2	16.41	10.98	13.8033	0.330138648	0.059734935	0.999991728
ENSMUSG00000009828	Cilk1	9.53	12.03	12.14	10.86	10.23	8.03	11.2333	9.7067	-0.210738236	0.250810585	0.999991728
ENSMUSG00000009863	Sdhb	48.3	48.67	50.04	49.85	48.96	50.85	49.0033	49.8867	0.025774386	0.712611845	0.999991728
ENSMUSG00000009876	Cox4i2	0.76	1.07	1.37	1.4	1.28	0.81	1.0667	1.1633	0.125155131	0.804651272	0.999991728
ENSMUSG00000009894	Snap47	28.2	27.55	26.63	26.64	28.24	27.49	27.46	27.4567	-0.000175137	0.861858758	0.999991728
ENSMUSG00000009900	Wnt3a	0	0	0	0	0	0	0	0	0	1	1
ENSMUSG00000009905	Kdsr	5.76	4.9	4.89	5.05	4.46	5.13	5.1833	4.88	-0.086999027	0.594384745	0.999991728
ENSMUSG00000009907	Vps4b	32.4	31.22	30.91	28.92	28.03	31.63	31.51	29.5267	-0.093791258	0.412912131	0.999991728
ENSMUSG00000009927	Rps25	349.55	298.07	315.78	293.31	271.67	316.99	321.1333	293.99	-0.12740534	0.344006524	0.999991728
ENSMUSG00000009941	Nxf2	0.07	0.04	0.1	0	0	0.04	0.07	0.0133	-2.392317423	0.179170584	0.999991728
ENSMUSG00000009995	Taz	28.96	23.65	22.38	25.63	29.8	25.58	24.9967	27.0033	0.111401784	0.364817034	0.999991728
ENSMUSG00000010021	Kif19a	55.52	46.97	38.69	40.35	43.8	51.91	47.06	45.3533	-0.053292732	0.878003014	0.999991728
ENSMUSG00000010025	Aldh3a2	43.58	40.19	41.15	40.95	40.04	41.53	41.64	40.84	-0.027987202	0.834684411	0.999991728
ENSMUSG00000010044	Zmynd10	34.77	19.9	23.44	24.2	23.69	32.82	26.0367	26.9033	0.047240174	0.800617117	0.999991728
ENSMUSG00000010045	Tmem115	20.17	19.14	20.66	20.02	21.32	18.13	19.99	19.8233	-0.012078897	0.981361236	0.999991728
ENSMUSG00000010047	Hyal2	15.4	14.85	20.94	12.94	18.87	15.4	17.0633	15.7367	-0.116769523	0.926448392	0.999991728
ENSMUSG00000010048	Ifrd2	6.32	8.39	5.96	7.5	7.4	8.25	6.89	7.7167	0.163473805	0.81915542	0.999991728
ENSMUSG00000010051	Hyal1	9.76	11.15	14.37	12.31	10.53	8.21	11.76	10.35	-0.184257292	0.448533698	0.999991728
ENSMUSG00000010054	Tusc2	24.44	22.49	16.69	23.15	26.68	26.05	21.2067	25.2933	0.254239307	0.170431815	0.999991728
ENSMUSG00000010057	Nprl2	7.54	8.54	7.47	7.14	7.36	7.22	7.85	7.24	-0.116702957	0.424844567	0.999991728
ENSMUSG00000010064	Slc38a3	0.46	0.38	0.37	0.65	0.75	0.53	0.4033	0.6433	0.6735938	0.106141554	0.999991728
ENSMUSG00000010066	Cacna2d2	0.21	0.17	0.16	0.2	0.06	0.14	0.18	0.1333	-0.432959407	0.397041183	0.999991728
ENSMUSG00000010067	Rassf1	17.65	16.59	16.35	17.07	15.63	17.04	16.8633	16.58	-0.024445732	0.894268728	0.999991728
ENSMUSG00000010080	Epn3	16.46	15.76	15.57	16.23	20.23	18.5	15.93	18.32	0.201673237	0.094635795	0.999991728
ENSMUSG00000010086	Rnf112	62.96	51.67	51.16	47.36	28.49	62.02	55.2633	45.9567	-0.266048424	0.338432594	0.999991728
ENSMUSG00000010095	Slc3a2	171.13	100.55	119.35	129.64	146.57	154.65	130.3433	143.62	0.139939872	0.598947632	0.999991728
ENSMUSG00000010097	Nxf1	34.62	38.23	32.95	38.12	39.27	40.49	35.2667	39.2933	0.155979338	0.140069108	0.999991728
ENSMUSG00000010110	Stx5a	39.13	63.15	38.11	51.97	48.48	39.33	46.7967	46.5933	-0.006282224	0.998029598	0.999991728
ENSMUSG00000010122	Slc47a1	0.18	0.24	0.11	0.09	0.12	0.29	0.1767	0.1667	-0.084064265	0.903558802	0.999991728
ENSMUSG00000010136	Pifo	69.89	50.31	49.35	49.41	53.51	64.93	56.5167	55.95	-0.014538247	0.986213985	0.999991728
ENSMUSG00000010142	Tnfrsf13b	0.55	0.66	0.82	0.68	0.67	0.66	0.6767	0.67	-0.014284226	0.994066747	0.999991728
ENSMUSG00000010154	Spire2	5.7	4.42	5.2	4.95	5.37	6.15	5.1067	5.49	0.104424258	0.552931711	0.999991728
ENSMUSG00000010175	Prox1	0.29	0.23	0.31	0.32	0.22	0.07	0.2767	0.2033	-0.444302094	0.45666604	0.999991728
ENSMUSG00000010205	Raver1	27.08	28.79	25.34	26.57	31.71	26.78	27.07	28.3533	0.066823467	0.551993326	0.999991728
ENSMUSG00000010277	2610507B11Rik	42.77	48.3	46.27	45.5	53.16	48.54	45.78	49.0667	0.100025803	0.331851435	0.999991728
ENSMUSG00000010290	AI597479	8.44	8.12	8.67	8.83	8.18	7.44	8.41	8.15	-0.045305741	0.784226786	0.999991728
ENSMUSG00000010307	Tmem86a	36.57	42.67	31	40.86	37.7	43.31	36.7467	40.6233	0.144695237	0.334793134	0.999991728
ENSMUSG00000010311	Optc	3.26	3.21	3.97	2.72	1.54	1.6	3.48	1.9533	-0.833149142	0.006965818	0.999991728
ENSMUSG00000010342	Tex14	0.17	0.1	0.15	0.13	0.16	0.15	0.14	0.1467	0.067114196	0.832881337	0.999991728
ENSMUSG00000010358	Ifi35	18.48	20.79	23.29	18.33	22.59	21.41	20.8533	20.7767	-0.0053138	0.941741583	0.999991728
ENSMUSG00000010362	Rdm1	11.82	8.8	10.26	10.84	9.1	10.82	10.2933	10.2533	-0.005617249	0.979111813	0.999991728
ENSMUSG00000010376	Nedd8	41.89	34.61	30.95	34.31	32.89	39.64	35.8167	35.6133	-0.008213602	0.977015213	0.999991728
ENSMUSG00000010392	Gosr1	13.47	14.57	15.18	13.44	13.4	13.98	14.4067	13.6067	-0.08242289	0.507665629	0.999991728
ENSMUSG00000010406	Mrpl52	45.73	40.12	38.29	34.05	29.47	45.36	41.38	36.2933	-0.189229079	0.401527584	0.999991728
ENSMUSG00000010435	Spaca7	0	0	0	0	0	0	0	0	0	1	1
ENSMUSG00000010453	Kansl3	23.3	22.56	23.81	23.51	21.14	24.05	23.2233	22.9	-0.020227464	0.809783765	0.999991728
ENSMUSG00000010461	Eya4	0.18	0.14	0.07	0.12	0.12	0.07	0.13	0.1033	-0.331205908	0.889441512	0.999991728
ENSMUSG00000010476	Ebf3	0.79	0.72	0.6	0.6	0.41	0.41	0.7033	0.4733	-0.571352069	0.06218271	0.999991728
ENSMUSG00000010505	Myt1	0.24	0	0.06	0.01	0	0.02	0.1	0.01	-3.321928095	0.558953955	0.999991728
ENSMUSG00000010517	Faf1	9.95	11.56	9.84	9.7	12.29	11.19	10.45	11.06	0.081848443	0.542329292	0.999991728
ENSMUSG00000010529	Gm266	10.34	6.71	6.51	6.98	10.32	8.18	7.8533	8.4933	0.113025738	0.643747159	0.999991728
ENSMUSG00000010538	Tsacc	1.79	0.86	0.65	0.75	1.06	1.09	1.1	0.9667	-0.186413124	0.840974091	0.999991728
ENSMUSG00000010554	Mettl16	8.59	8.89	9.04	10.5	9.48	11.87	8.84	10.6167	0.264212597	0.043788285	0.999991728
ENSMUSG00000010592	Dazl	0.18	0.06	0.1	0.24	0.07	0.26	0.1133	0.19	0.745427173	0.772206371	0.999991728
ENSMUSG00000010601	Apol7a	3.18	5.01	4.31	2.93	6.77	3.99	4.1667	4.5633	0.131194352	0.657160398	0.999991728
ENSMUSG00000010607	Pigyl	19.93	17.34	17.71	12.85	17.02	19.2	18.3267	16.3567	-0.164065635	0.461797486	0.999991728
ENSMUSG00000010608	Rbm25	35.54	34.91	36.61	36.57	33.83	41.26	35.6867	37.22	0.060692903	0.851675825	0.999991728
ENSMUSG00000010609	Psen2	8.49	10.4	9.57	10.64	8.17	10.52	9.4867	9.7767	0.043441409	0.533592059	0.999991728
ENSMUSG00000010651	Acaa1b	1.29	0.88	0.29	0.41	0.41	0.3	0.82	0.3733	-1.135159583	0.073899306	0.999991728
ENSMUSG00000010660	Plcd1	7.46	11	10.7	10.63	10.29	9.59	9.72	10.17	0.06529146	0.691871564	0.999991728
ENSMUSG00000010663	Fads1	61.06	58.01	58.83	56.17	60.76	52.2	59.3	56.3767	-0.072933925	0.548408908	0.999991728
ENSMUSG00000010721	Lmbr1	6	5.47	5.26	5.6	4.56	5.11	5.5767	5.09	-0.131737383	0.468109072	0.999991728
ENSMUSG00000010751	Tnfrsf22	2.25	1.87	2.27	2.23	1.89	2.89	2.13	2.3367	0.133598513	0.754013943	0.999991728
ENSMUSG00000010755	Cars	13.22	18.86	13.8	16.57	16.12	16.74	15.2933	16.4767	0.107521515	0.498338014	0.999991728
ENSMUSG00000010760	Phlda2	0.5	0.24	0.25	0.26	1.02	0.12	0.33	0.4667	0.499926397	0.869312655	0.999991728
ENSMUSG00000010796	Asz1	0	0	0	0	0	0.03	0	0.01	3.321928095	0.79273152	0.999991728
ENSMUSG00000010797	Wnt2	0.09	0.08	0.15	0.19	0.02	0.1	0.1067	0.1033	-0.04580369	0.995762473	0.999991728
ENSMUSG00000010803	Gabra1	0.03	0.04	0.02	0.05	0.01	0	0.03	0.02	-0.584962501	0.62501698	0.999991728
ENSMUSG00000010825	Grid2ip	0.01	0	0	0.01	0	0.02	0.0033	0.01	1.584962501	0.600783732	0.999991728
ENSMUSG00000010830	Kdelr3	8.57	20.5	14.59	14.12	14.78	11.9	14.5533	13.6	-0.097742978	0.764817992	0.999991728
ENSMUSG00000010841	Cfap97d1	0	0	0	0	0	0	0	0	0	1	1
ENSMUSG00000010911	Apip	11.27	12.29	9.7	8.92	9.38	11.8	11.0867	10.0333	-0.144024682	0.521673108	0.999991728
ENSMUSG00000010914	Pdhx	7.03	5.95	7.82	7.04	6.82	8.3	6.9333	7.3867	0.091374353	0.388704188	0.999991728
ENSMUSG00000010936	Vac14	8.2	8.79	7.64	7.71	8.77	7.46	8.21	7.98	-0.040993476	0.768166614	0.999991728
ENSMUSG00000011008	Mcoln2	5.58	4.33	3.36	3.19	5.11	3.99	4.4233	4.0967	-0.110683455	0.701006191	0.999991728
ENSMUSG00000011034	Slc5a1	0.68	0.6	0.74	0.63	0.62	0.48	0.6733	0.5767	-0.223583255	0.450287737	0.999991728
ENSMUSG00000011096	Akt1s1	46.09	47.01	53.89	46.86	52.1	35.94	48.9967	44.9667	-0.123827661	0.800692189	0.999991728
ENSMUSG00000011114	Tbrg1	51.7	63.89	59.79	59.84	58.02	57.36	58.46	58.4067	-0.001316778	0.946722267	0.999991728
ENSMUSG00000011118	Panx3	0.03	0	0	0	0	0	0.01	0	-3.321928095	0.681368946	0.999991728
ENSMUSG00000011148	Adssl1	1.07	0.85	0.8	1.15	1.05	1.3	0.9067	1.1667	0.363748271	0.291647707	0.999991728
ENSMUSG00000011154	Cfap161	32.63	19.28	24.71	22.42	24.08	33.14	25.54	26.5467	0.055772195	0.772994208	0.999991728
ENSMUSG00000011158	Brf1	13.42	13.07	12.65	15.19	15.14	13.01	13.0467	14.4467	0.147055397	0.210041291	0.999991728
ENSMUSG00000011171	Vipr2	0.23	0.66	1.05	0.54	0.29	0.19	0.6467	0.34	-0.9274875	0.275970548	0.999991728
ENSMUSG00000011179	Odc1	105.57	88.75	81.25	70.29	79.67	92.62	91.8567	80.86	-0.183958228	0.281502901	0.999991728
ENSMUSG00000011254	Thg1l	5.84	4.92	4.46	6.04	5.43	6.75	5.0733	6.0733	0.2595546	0.153081874	0.999991728
ENSMUSG00000011256	Adam19	2.88	6.02	6.56	5.22	2.99	3.78	5.1533	3.9967	-0.366708661	0.279266645	0.999991728
ENSMUSG00000011257	Pabpc4	24.02	27.2	25.45	23.25	23.47	22.8	25.5567	23.1733	-0.141234098	0.205010809	0.999991728
ENSMUSG00000011263	Exoc3l2	1.76	2.25	2.01	2.01	2.98	1.57	2.0067	2.1867	0.123932328	0.61271351	0.999991728
ENSMUSG00000011267	Zfp296	0.39	0.51	0.34	0.41	0.64	0.71	0.4133	0.5867	0.505235308	0.337138999	0.999991728
ENSMUSG00000011305	Plin5	8.2	5.76	4.73	5.69	7.33	6.33	6.23	6.45	0.050066997	0.812350725	0.999991728
ENSMUSG00000011306	Sugp1	13.58	15.02	13.69	12.79	13.58	12.91	14.0967	13.0933	-0.106521631	0.407859345	0.999991728
ENSMUSG00000011349	Dmrtc2	0	0.06	0	0	0	0	0.02	0	-4.321928095	0.661094871	0.999991728
ENSMUSG00000011382	Dhdh	2.05	1.78	2.21	1.75	1.48	1.22	2.0133	1.4833	-0.440743213	0.042190581	0.999991728
ENSMUSG00000011427	Zfp790	6.28	8.22	8.77	9.22	7.52	8.73	7.7567	8.49	0.130327749	0.255234653	0.999991728
ENSMUSG00000011463	Cpb1	0.02	0	0	0	0.02	0	0.0067	0.0067	0	0.97840871	0.999991728
ENSMUSG00000011486	Slc25a41	0.03	0.12	0	0.04	0.04	0.04	0.05	0.04	-0.321928095	0.87726989	0.999991728
ENSMUSG00000011589	Fsd1	0.29	0.36	0.57	0.36	0.21	0.08	0.4067	0.2167	-0.908369525	0.219927673	0.999991728
ENSMUSG00000011632	Pinlyp	0.15	0.05	0.23	0	0	0.05	0.1433	0.0167	-3.10433666	0.171201712	0.999991728
ENSMUSG00000011658	Fuz	29.3	24.71	25.37	24.2	25.67	24.72	26.46	24.8633	-0.089793336	0.60102441	0.999991728
ENSMUSG00000011751	Sptbn4	0.19	0.13	0.05	0.13	0.1	0.1	0.1233	0.11	-0.165059246	0.885948395	0.999991728
ENSMUSG00000011752	Pgam1	130.54	130.02	141.69	127.68	139.08	150.52	134.0833	139.0933	0.052923354	0.572796144	0.999991728
ENSMUSG00000011831	Evi5	19.76	18.8	19.13	18.55	16.53	17.15	19.23	17.41	-0.14344256	0.35271663	0.999991728
ENSMUSG00000011832	Evi5l	7.06	6.7	7.19	6.36	6.33	5.11	6.9833	5.9333	-0.235073003	0.185919974	0.999991728
ENSMUSG00000011837	Snapc2	21.71	23.14	22.86	21.91	28.19	23.09	22.57	24.3967	0.112277626	0.528022902	0.999991728
ENSMUSG00000011877	Git1	21.92	23.71	23.29	24.76	24.99	22.53	22.9733	24.0933	0.068673805	0.460955836	0.999991728
ENSMUSG00000011884	Gltp	23.55	22.31	23.48	21.88	25.61	20.97	23.1133	22.82	-0.018426544	0.941601781	0.999991728
ENSMUSG00000011958	Bnip2	49.69	50.22	51.21	51.92	48.37	48.47	50.3733	49.5867	-0.022707954	0.740968123	0.999991728
ENSMUSG00000011960	Ccnt1	10.81	10.4	9.18	9.28	10.6	9.3	10.13	9.7267	-0.058616792	0.723362632	0.999991728
ENSMUSG00000012017	Scarf2	5.68	7.77	7.37	6.92	7.8	3.76	6.94	6.16	-0.172005312	0.565949957	0.999991728
ENSMUSG00000012042	4930579F01Rik	0.19	0.08	0.09	0.09	0.06	0.09	0.12	0.08	-0.584962501	0.600900477	0.999991728
ENSMUSG00000012076	Brms1l	7.28	8.71	6.67	7.42	7.15	7.55	7.5533	7.3733	-0.034796476	0.871269679	0.999991728
ENSMUSG00000012114	Med15	17.95	23.41	22.28	21.84	20.33	20.41	21.2133	20.86	-0.024232177	0.887772276	0.999991728
ENSMUSG00000012117	Dhdds	17.52	24.21	20.04	19.03	24.12	19.81	20.59	20.9867	0.02752921	0.77684293	0.999991728
ENSMUSG00000012123	Crybg2	0.94	0.76	0.76	0.73	1.28	1.82	0.82	1.2767	0.638686077	0.231179775	0.999991728
ENSMUSG00000012126	Ubxn11	21.74	13.91	13.1	12.82	17.23	18.25	16.25	16.1	-0.01337903	0.895435391	0.999991728
ENSMUSG00000012187	Mogat1	6.71	2.15	4.82	3.7	6.64	7.07	4.56	5.8033	0.347847973	0.690647619	0.999991728
ENSMUSG00000012211	Tex22	0.15	0	0.08	0.09	0.05	0.04	0.0767	0.06	-0.353636955	0.797046267	0.999991728
ENSMUSG00000012282	Wnt8a	0.02	0.18	0.05	0	0.12	0	0.0833	0.04	-1.058893689	0.537037275	0.999991728
ENSMUSG00000012296	Tjap1	8.15	8.63	11.02	10.1	9.01	9.25	9.2667	9.4533	0.02877265	0.816721505	0.999991728
ENSMUSG00000012350	Ehf	118.02	145.99	151.43	138.88	134.38	141.06	138.48	138.1067	-0.003894667	0.765778226	0.999991728
ENSMUSG00000012396	Nanog	0.19	0.05	0.02	0.07	0.08	0.05	0.0867	0.0667	-0.378511623	0.741609449	0.999991728
ENSMUSG00000012405	Rpl15	413.54	397.83	441.8	422.93	381.52	360.39	417.7233	388.28	-0.105450335	0.34385487	0.999991728
ENSMUSG00000012422	Tmem167	5.76	6.09	5.22	5.43	5.57	6.11	5.69	5.7033	0.003376701	0.980929692	0.999991728
ENSMUSG00000012428	Steap4	10.42	24.23	26.63	30.51	18.23	24.56	20.4267	24.4333	0.258396901	0.42796185	0.999991728
ENSMUSG00000012429	Mplkip	7.99	5.71	8.15	7.18	6.73	5.8	7.2833	6.57	-0.148705503	0.994811097	0.999991728
ENSMUSG00000012443	Kif11	2.66	4.27	4.33	2.95	2.21	2.88	3.7533	2.68	-0.485939421	0.055410033	0.999991728
ENSMUSG00000012483	Rpa3	8.99	5.1	7.26	6.51	5.09	5.96	7.1167	5.8533	-0.281943225	0.362646669	0.999991728
ENSMUSG00000012519	Mlkl	1.85	2.1	2.21	1.52	2.02	2.45	2.0533	1.9967	-0.040374348	0.936642679	0.999991728
ENSMUSG00000012520	Phox2b	0.01	0	0	0	0.03	0	0.0033	0.01	1.584962501	0.782992138	0.999991728
ENSMUSG00000012535	Tnpo3	26.1	27.41	28.28	28.23	27.04	27.97	27.2633	27.7467	0.025352501	0.690253084	0.999991728
ENSMUSG00000012609	Ttll5	15.03	11.96	11.69	11.56	13.11	11.57	12.8933	12.08	-0.094004839	0.969359034	0.999991728
ENSMUSG00000012640	Zfp715	6.44	7.48	6.07	7.33	6.57	7.4	6.6633	7.1	0.091574958	0.486174427	0.999991728
ENSMUSG00000012705	Retn	0	0	0.16	0.11	0.06	0	0.0533	0.0567	0.087462841	0.977770891	0.999991728
ENSMUSG00000012777	Acp4	0	0.03	0	0	0	0	0.01	0	-3.321928095	0.834729853	0.999991728
ENSMUSG00000012819	Cdh23	0.05	0.05	0.09	0.09	0.08	0.05	0.0633	0.0733	0.211504105	0.699537468	0.999991728
ENSMUSG00000012848	Rps5	427.83	385.94	412.7	403.01	414.3	371.95	408.8233	396.42	-0.044447789	0.72142199	0.999991728
ENSMUSG00000012889	Podnl1	0.08	0.09	0.07	0	0	0	0.08	0	-6.321928095	0.036206175	0.999991728
ENSMUSG00000013033	Adgrl1	11.2	13.39	12.45	12.46	11.49	9.09	12.3467	11.0133	-0.164870412	0.170173527	0.999991728
ENSMUSG00000013076	Amotl1	8.07	11.36	10.24	10.34	8.16	5.84	9.89	8.1133	-0.285675759	0.263521416	0.999991728
ENSMUSG00000013083	2200002J24Rik	0.13	0	0	0	0	0	0.0433	0	-5.437405312	0.834729853	0.999991728
ENSMUSG00000013089	Etv5	5.48	7.23	7.36	6.39	8.91	6.44	6.69	7.2467	0.115311324	0.704377659	0.999991728
ENSMUSG00000013091	Tmem190	0	0	0	0	0	0	0	0	0	1	1
ENSMUSG00000013150	Gfod2	11.37	11.2	9.83	10.62	10.49	14.03	10.8	11.7133	0.117120378	0.642796789	0.999991728
ENSMUSG00000013155	Enkd1	9.92	7.99	6.2	8.2	8.6	10.94	8.0367	9.2467	0.202336137	0.373335514	0.999991728
ENSMUSG00000013158	4933405L10Rik	0.15	0	0	0.13	0.04	0.04	0.05	0.07	0.485426827	0.806740157	0.999991728
ENSMUSG00000013160	Atp6v0d1	63.06	64.07	63.11	57.84	60.66	55.2	63.4133	57.9	-0.131222866	0.194445454	0.999991728
ENSMUSG00000013236	Ptprs	18.46	16.63	18.3	16.49	17.85	13.81	17.7967	16.05	-0.149033751	0.213061495	0.999991728
ENSMUSG00000013275	Slc41a1	21.43	19.3	19.56	18.07	18.5	17.31	20.0967	17.96	-0.162168879	0.126852608	0.999991728
ENSMUSG00000013338	Fer1l4	0	0	0.01	0.01	0.03	0.01	0.0033	0.0167	2.321928095	0.230161371	0.999991728
ENSMUSG00000013353	4931406B18Rik	0	0	0	0	0	0	0	0	0	1	1
ENSMUSG00000013367	Iglon5	1.42	1.58	1.78	1.39	1.16	0.99	1.5933	1.18	-0.433261258	0.117988063	0.999991728
ENSMUSG00000013415	Igf2bp1	0.03	0.02	0.03	0.03	0.06	0.02	0.0267	0.0367	0.459431619	0.598958698	0.999991728
ENSMUSG00000013418	B4galnt2	1.26	1.51	3.52	1.04	2.13	1.48	2.0967	1.55	-0.435829301	0.379106755	0.999991728
ENSMUSG00000013419	Zfp651	5.96	6.33	6.3	7.53	5.95	5.25	6.1967	6.2433	0.010824129	0.920942449	0.999991728
ENSMUSG00000013465	Nelfb	25.23	24.82	23.75	24.55	24.94	24.67	24.6	24.72	0.007020428	0.811084339	0.999991728
ENSMUSG00000013483	Card14	0.01	0.45	0.14	0.22	0.03	0.51	0.2	0.2533	0.341036918	0.771950562	0.999991728
ENSMUSG00000013495	Tmem175	18.59	16.22	16.46	16.38	19.33	17.88	17.09	17.8633	0.063848918	0.65421904	0.999991728
ENSMUSG00000013523	Bcas1	23.43	14.16	15.5	18.12	12.16	20.66	17.6967	16.98	-0.059641182	0.853084829	0.999991728
ENSMUSG00000013539	Tango2	4.25	4.02	5.1	3.8	5.31	4.68	4.4567	4.5967	0.044622991	0.733451314	0.999991728
ENSMUSG00000013584	Aldh1a2	3.82	6.1	5.2	6.08	9.74	2.65	5.04	6.1567	0.288725727	0.481033749	0.999991728
ENSMUSG00000013593	Ndufs2	89.77	100.12	100.07	103.15	97.35	111.38	96.6533	103.96	0.105137146	0.318066209	0.999991728
ENSMUSG00000013611	Snx31	0.07	0.02	0	0.04	0.02	0.04	0.03	0.0333	0.152003093	0.929861577	0.999991728
ENSMUSG00000013622	Atraid	66.97	50.43	61.16	50.49	56.4	54.95	59.52	53.9467	-0.141840707	0.358950552	0.999991728
ENSMUSG00000013629	Cad	5.18	9.06	5.46	6.62	9.24	7.27	6.5667	7.71	0.231569636	0.579232738	0.999991728
ENSMUSG00000013643	Lypd8	4.07	3.51	6.02	4.99	4.57	2.24	4.5333	3.9333	-0.204819792	0.599969892	0.999991728
ENSMUSG00000013646	Sh3bp5l	7.26	9.72	9.46	10.13	7.71	9.28	8.8133	9.04	0.036635002	0.805985068	0.999991728
ENSMUSG00000013653	1810065E05Rik	0	0	0.05	0.1	0.22	0	0.0167	0.1067	2.678071905	0.289671607	0.999991728
ENSMUSG00000013662	Atad1	30.54	29.36	29.91	28.18	27.81	32.67	29.9367	29.5533	-0.01859273	0.953179466	0.999991728
ENSMUSG00000013663	Pten	25.04	24.52	22.99	24.91	21.62	21.76	24.1833	22.7633	-0.08730128	0.482920315	0.999991728
ENSMUSG00000013668	4933402N03Rik	0	0	0.05	0	0	0	0.0167	0	-4.058893689	0.653109569	0.999991728
ENSMUSG00000013698	Pea15a	125.22	114.07	125.71	101.5	115.87	109.85	121.6667	109.0733	-0.157635534	0.125203684	0.999991728
ENSMUSG00000013701	Timm23	40.17	44.8	38.56	39.23	41.68	50.51	41.1767	43.8067	0.089323396	0.510635055	0.999991728
ENSMUSG00000013707	Tnfaip8l2	0.57	1.46	1.44	0.86	0.78	0.77	1.1567	0.8033	-0.525902516	0.335685948	0.999991728
ENSMUSG00000013736	Trnt1	16.55	16.13	16.59	16.15	16.15	17.22	16.4233	16.5067	0.007301843	0.991743611	0.999991728
ENSMUSG00000013766	Ly6g6e	4.65	4.51	2.78	3.5	3.14	4.2	3.98	3.6133	-0.13943808	0.924607303	0.999991728
ENSMUSG00000013787	Ehmt2	42.84	40.83	41.94	42.46	42.09	36.78	41.87	40.4433	-0.050015009	0.745276521	0.999991728
ENSMUSG00000013822	Elof1	160.35	130.67	129.01	125.24	134.39	158.69	140.01	139.44	-0.005885399	0.936565666	0.999991728
ENSMUSG00000013833	Med16	14.99	14.08	16.15	13.88	15.67	12.87	15.0733	14.14	-0.092216371	0.481056383	0.999991728
ENSMUSG00000013846	St3gal1	16.57	36.31	38.21	41.29	32.84	50.18	30.3633	41.4367	0.448577771	0.076001605	0.999991728
ENSMUSG00000013858	Tmem259	31.56	29.56	29.2	28.19	34.79	28.29	30.1067	30.4233	0.015095245	0.909959856	0.999991728
ENSMUSG00000013878	Rnf170	10.81	9	8.84	9.3	10.46	9.96	9.55	9.9067	0.052898977	0.961761419	0.999991728
ENSMUSG00000013921	Clip3	23.09	42.3	42.9	45.48	24.49	17.34	36.0967	29.1033	-0.310681217	0.182432151	0.999991728
ENSMUSG00000013928	1700020L13Rik	0	0.04	0.2	0.04	0.05	0	0.08	0.03	-1.415037499	0.496738031	0.999991728
ENSMUSG00000013936	Myl2	0.19	0.07	0.22	0.22	0	0	0.16	0.0733	-1.125530882	0.570675967	0.999991728
ENSMUSG00000013973	Dedd	21.4	24.6	24.7	24.82	24.66	23.08	23.5667	24.1867	0.037464241	0.541690726	0.999991728
ENSMUSG00000013974	Mcemp1	0.06	0.46	0.13	0.06	0.1	0.33	0.2167	0.1633	-0.407657969	0.768071726	0.999991728
ENSMUSG00000013997	Nit1	29.09	27.19	29.87	26.47	26.81	30.87	28.7167	28.05	-0.033887525	0.684605531	0.999991728
ENSMUSG00000014030	Pax5	0.23	0.3	0.27	0.19	0.08	0.4	0.2667	0.2233	-0.255838904	0.692704195	0.999991728
ENSMUSG00000014039	Prdm15	2.27	2.83	2.39	3.45	2.41	2.48	2.4967	2.78	0.155081665	0.854373036	0.999991728
ENSMUSG00000014074	Rnf168	7.78	8.66	8.61	8.65	7.86	7.32	8.35	7.9433	-0.072031652	0.703770576	0.999991728
ENSMUSG00000014075	Dynlt2b	20.57	14.04	14.66	12.54	13.9	18.99	16.4233	15.1433	-0.117064166	0.656074457	0.999991728
ENSMUSG00000014077	Chp1	65.99	66.68	69.4	68.56	68.69	72.65	67.3567	69.9667	0.054847016	0.470813442	0.999991728
ENSMUSG00000014104	Sval2	2.03	1.92	2.78	1.63	1.45	1.9	2.2433	1.66	-0.434460763	0.384100036	0.999991728
ENSMUSG00000014158	Trpv4	2.69	3.81	3.56	4.09	3.84	3.53	3.3533	3.82	0.187976739	0.335914445	0.999991728
ENSMUSG00000014164	Klhl3	1.98	1.55	1.2	1.65	1.52	1.74	1.5767	1.6367	0.053882841	0.780243536	0.999991728
ENSMUSG00000014177	Tvp23b	54.56	49.46	46.57	46.91	55.59	50.78	50.1967	51.0933	0.025543496	0.77739678	0.999991728
ENSMUSG00000014195	Dnajc7	68.77	61.08	65.33	63.27	65.46	75.78	65.06	68.17	0.067366161	0.418560455	0.999991728
ENSMUSG00000014198	Zfp385c	0.09	0.11	0.05	0.07	0.07	0.08	0.0833	0.0733	-0.184424571	0.808953151	0.999991728
ENSMUSG00000014226	Cacybp	29.16	32.98	28.37	29.17	28.37	37.32	30.17	31.62	0.067722671	0.627014278	0.999991728
ENSMUSG00000014232	Cluap1	19.97	15.3	17.49	16.54	18.11	20.43	17.5867	18.36	0.062083995	0.591755993	0.999991728
ENSMUSG00000014243	Zswim7	2.9	2.55	2.86	1.92	2.33	2.23	2.77	2.16	-0.358854664	0.303360957	0.999991728
ENSMUSG00000014245	Pigl	4.59	3.9	4.58	4.1	4.54	3.78	4.3567	4.14	-0.073593968	0.722025788	0.999991728
ENSMUSG00000014294	Ndufa2	40.43	33.29	32.25	29.75	31.14	40.29	35.3233	33.7267	-0.066731753	0.770494862	0.999991728
ENSMUSG00000014301	Pam16	8.42	9.49	5.45	6.37	4.44	8.32	7.7867	6.3767	-0.288203401	0.426700926	0.999991728
ENSMUSG00000014303	Glis2	3.62	5.87	6.16	6.2	5.12	2.66	5.2167	4.66	-0.162798296	0.642371752	0.999991728
ENSMUSG00000014313	Cox6c	153.65	129.61	134.86	120.67	112.55	158.63	139.3733	130.6167	-0.093615557	0.629624815	0.999991728
ENSMUSG00000014329	Bicc1	15.81	15.69	15.62	15.09	15.74	9.91	15.7067	13.58	-0.209893559	0.220530064	0.999991728
ENSMUSG00000014349	Ube2z	45.35	45.75	44.24	46.72	45.44	49.86	45.1133	47.34	0.069505818	0.397239977	0.999991728
ENSMUSG00000014351	Gip	0.07	0.08	0.16	0.08	0.25	0	0.1033	0.11	0.090197809	0.938626365	0.999991728
ENSMUSG00000014353	Tmem87b	14.57	13.09	14.41	13.41	12.44	12.27	14.0233	12.7067	-0.142243699	0.34884046	0.999991728
ENSMUSG00000014355	Anapc1	23.58	20.22	20.81	21.07	22.86	20.39	21.5367	21.44	-0.006490069	0.961860665	0.999991728
ENSMUSG00000014361	Mertk	3.83	5.33	6.56	5.3	4.1	3.5	5.24	4.3	-0.285230152	0.277553313	0.999991728
ENSMUSG00000014402	Tsg101	56.52	52.51	51	51.29	56.94	55.05	53.3433	54.4267	0.029005702	0.772883845	0.999991728
ENSMUSG00000014418	Hps5	9.35	6.94	7.89	7.7	8.63	7.99	8.06	8.1067	0.008328984	0.902478998	0.999991728
ENSMUSG00000014426	Map3k4	7.68	8.54	8.18	8.45	8.51	6.95	8.1333	7.97	-0.029267018	0.953103143	0.999991728
ENSMUSG00000014444	Piezo1	10.59	15.71	14.66	15.73	16.74	11.75	13.6533	14.74	0.11048331	0.559581986	0.999991728
ENSMUSG00000014453	Blk	0	0.06	0.02	0.08	0.11	0.06	0.0267	0.0833	1.64385619	0.235866975	0.999991728
ENSMUSG00000014470	Rnf166	12.54	12.44	13.55	14.58	14.1	12.93	12.8433	13.87	0.110948102	0.353020574	0.999991728
ENSMUSG00000014496	Ankrd28	7.42	8.14	9.68	7.56	6.57	6.94	8.4133	7.0233	-0.260521596	0.347262701	0.999991728
ENSMUSG00000014498	Ankrd52	12.53	15.24	14.33	15.04	13.26	13.29	14.0333	13.8633	-0.017583548	0.999379654	0.999991728
ENSMUSG00000014503	Pkd2l2	0.38	0.3	0.42	0.44	0.35	0.42	0.3667	0.4033	0.137503524	0.693537776	0.999991728
ENSMUSG00000014504	Srp19	27.01	41.96	28.34	32.53	32.73	33.56	32.4367	32.94	0.022214986	0.886606083	0.999991728
ENSMUSG00000014529	Tmbim7	0	0	0	0	0	0	0	0	0	1	1
ENSMUSG00000014542	Clec4f	0.09	0.02	0	0	0.02	0.02	0.0367	0.0133	-1.459431619	0.525409891	0.999991728
ENSMUSG00000014543	Klra17	0	0	0.08	0.04	0.13	0.19	0.0267	0.12	2.169925001	0.244534757	0.999991728
ENSMUSG00000014547	Wdfy2	5.37	6.14	5.65	5.71	5.91	6.1	5.72	5.9067	0.046329051	0.644885125	0.999991728
ENSMUSG00000014550	Rbsn	6.9	7.89	7.58	8.13	7.05	7.37	7.4567	7.5167	0.011562177	0.91080163	0.999991728
ENSMUSG00000014551	Mrps25	5.42	5.54	5.67	5.15	5.07	6.74	5.5433	5.6533	0.028348001	0.812879071	0.999991728
ENSMUSG00000014554	Dguok	14.32	15.16	16.49	15.34	14.28	13.01	15.3233	14.21	-0.108823611	0.577566045	0.999991728
ENSMUSG00000014592	Camta1	9.95	7.91	8.02	8.24	7.42	5.77	8.6267	7.1433	-0.272205767	0.135914856	0.999991728
ENSMUSG00000014599	Csf1	7.47	13.49	15.21	14.14	14.14	10.5	12.0567	12.9267	0.100519205	0.816765311	0.999991728
ENSMUSG00000014601	Strip1	18.66	18.51	18.96	17.28	23.78	18.4	18.71	19.82	0.083147404	0.549388396	0.999991728
ENSMUSG00000014602	Kif1a	1.81	2.27	2.86	2.54	2.1	1.1	2.3133	1.9133	-0.273884926	0.681140375	0.999991728
ENSMUSG00000014603	Alx3	0.79	0.19	0.32	0.7	0.47	0.29	0.4333	0.4867	0.167456746	0.75437098	0.999991728
ENSMUSG00000014606	Slc25a11	101.6	83.66	87.44	87.94	101.54	89.42	90.9	92.9667	0.032433234	0.71162148	0.999991728
ENSMUSG00000014609	Chrne	0.16	0.11	0	0.03	0.1	0.23	0.09	0.12	0.415037499	0.786642874	0.999991728
ENSMUSG00000014633	Cmc2	2.91	2.5	4.15	2.4	2.07	2.37	3.1867	2.28	-0.483014293	0.081978602	0.999991728
ENSMUSG00000014668	Chfr	11.61	10.73	10.73	11.71	10.9	11.54	11.0233	11.3833	0.046362533	0.61572092	0.999991728
ENSMUSG00000014686	Ceacam16	0	0	0	0.06	0.03	0.03	0	0.04	5.321928095	0.288290225	0.999991728
ENSMUSG00000014704	Hoxa2	4.71	6.45	4.24	6.4	3.14	3.64	5.1333	4.3933	-0.224579981	0.510521126	0.999991728
ENSMUSG00000014725	Adam28	5.79	6.63	6.79	6.63	10.5	11.22	6.4033	9.45	0.561491216	0.034252158	0.999991728
ENSMUSG00000014747	Ankrd53	0.02	0	0	0.03	0	0	0.0067	0.01	0.584962501	0.97840871	0.999991728
ENSMUSG00000014748	Tex261	29.48	29.18	26.9	28.32	32.27	26.21	28.52	28.9333	0.02075856	0.810973766	0.999991728
ENSMUSG00000014763	Fam120b	16.23	16.21	14.7	16.14	17.37	15.37	15.7133	16.2933	0.052292527	0.586320369	0.999991728
ENSMUSG00000014767	Tbp	16	18.11	14.51	16.33	15.97	15.79	16.2067	16.03	-0.015812967	0.619336478	0.999991728
ENSMUSG00000014769	Psmb1	56.01	51.49	53.88	53.03	45.29	52.1	53.7933	50.14	-0.101465393	0.440417515	0.999991728
ENSMUSG00000014771	Pdcd2	7.75	7.87	9.64	8.13	9.76	10.92	8.42	9.6033	0.189715021	0.313796324	0.999991728
ENSMUSG00000014773	Dll1	1	0.95	1.22	1.25	1.14	0.82	1.0567	1.07	0.018090457	0.931882419	0.999991728
ENSMUSG00000014776	Nol3	0.44	0.09	0.43	0.44	0.3	0.35	0.32	0.3633	0.183221824	0.800798225	0.999991728
ENSMUSG00000014778	Fhod1	3.72	5.13	5.14	5.05	4.17	3.82	4.6633	4.3467	-0.101452093	0.654970759	0.999991728
ENSMUSG00000014782	Plekhg4	0.05	0.03	0.03	0.03	0	0.06	0.0367	0.03	-0.289506617	0.705939872	0.999991728
ENSMUSG00000014786	Slc9a5	0.19	0.27	0.37	0.29	0.12	0.22	0.2767	0.21	-0.397759508	0.497981934	0.999991728
ENSMUSG00000014791	Elmo3	19.51	15.35	16.5	15.83	19.76	16.53	17.12	17.3733	0.021191881	0.787553276	0.999991728
ENSMUSG00000014813	Stc1	18.76	11.46	11.04	10.09	19.83	19.02	13.7533	16.3133	0.24627028	0.389201242	0.999991728
ENSMUSG00000014837	4931428F04Rik	2.59	2.89	2.7	2.14	2.75	2.78	2.7267	2.5567	-0.092874265	0.958420654	0.999991728
ENSMUSG00000014846	Tppp3	199.84	170.61	189.95	155.61	159.21	213.11	186.8	175.9767	-0.086110305	0.674098657	0.999991728
ENSMUSG00000014850	Msh3	5.49	4.7	4.26	4.83	5.01	4.37	4.8167	4.7367	-0.024162938	0.917154077	0.999991728
ENSMUSG00000014852	Adamts13	0.02	0	0	0.04	0.02	0.01	0.0067	0.0233	1.807354922	0.492786763	0.999991728
ENSMUSG00000014856	Tmem208	16.48	18.27	16.45	15.95	20.66	20.55	17.0667	19.0533	0.158862106	0.327660735	0.999991728
ENSMUSG00000014859	E2f4	16.37	19.75	17.62	19.34	20.36	20.15	17.9133	19.95	0.155354926	0.20912582	0.999991728
ENSMUSG00000014867	Surf4	106.07	149.81	106.81	123.13	144.53	125.04	120.8967	130.9	0.11469063	0.484697181	0.999991728
ENSMUSG00000014873	Surf2	10.02	10.5	9.47	12.31	10.13	10.26	9.9967	10.9	0.124809114	0.425497906	0.999991728
ENSMUSG00000014905	Dnajb9	61.93	147.44	61.39	107.91	101.8	92.85	90.2533	100.8533	0.160206646	0.606869916	0.999991728
ENSMUSG00000014907	Naf1	15.43	13.03	13.77	13.51	13.66	19.79	14.0767	15.6533	0.153164161	0.392666745	0.999991728
ENSMUSG00000014932	Yes1	13.43	14.49	13.31	14.22	13.82	13.49	13.7433	13.8433	0.010459411	0.788485501	0.999991728
ENSMUSG00000014956	Ppp1cb	119.26	103.24	105.27	96.68	96.32	110.81	109.2567	101.27	-0.109514457	0.509749234	0.999991728
ENSMUSG00000014959	Gorasp2	68.43	94.68	66.46	78.45	88.33	79.65	76.5233	82.1433	0.102243774	0.504616044	0.999991728
ENSMUSG00000014980	Tsen15	9.89	9.37	8.12	10.4	10.53	9.85	9.1267	10.26	0.168870785	0.292171237	0.999991728
ENSMUSG00000015001	Oc90	0.05	0.03	0	0.05	0.03	0.06	0.0267	0.0467	0.807354922	0.580065001	0.999991728
ENSMUSG00000015002	Efr3a	23.76	25.57	25.3	26.67	26.82	25.09	24.8767	26.1933	0.074406482	0.907647053	0.999991728
ENSMUSG00000015013	Trappc2l	8.67	6.97	7.12	6.34	6.94	7.19	7.5867	6.8233	-0.152989455	0.41057204	0.999991728
ENSMUSG00000015016	Acsf3	7.56	5.69	6.42	5.5	5.74	5.97	6.5567	5.7367	-0.19274986	0.26514439	0.999991728
ENSMUSG00000015023	Ddx19a	23.19	21.91	21.78	21.88	25.21	21.93	22.2933	23.0067	0.045439626	0.63549624	0.999991728
ENSMUSG00000015027	Galns	8.82	6.99	8.43	7.34	10.34	6.55	8.08	8.0767	-0.000595294	0.959189767	0.999991728
ENSMUSG00000015053	Gata2	26.57	35.3	37.05	37.06	29.25	13.91	32.9733	26.74	-0.302300274	0.262610845	0.999991728
ENSMUSG00000015083	C8g	1.73	0.79	1.08	1.14	1.39	0.83	1.2	1.12	-0.099535674	0.839308498	0.999991728
ENSMUSG00000015085	Entpd2	20.5	13.16	13.47	16.71	21.16	15.94	15.71	17.9367	0.191228625	0.362773523	0.999991728
ENSMUSG00000015087	Rabl6	19.95	24.87	19.34	20.9	21.1	19.65	21.3867	20.55	-0.057573247	0.734185815	0.999991728
ENSMUSG00000015090	Ptgds	8.92	5.99	7.6	6.97	9.2	8.36	7.5033	8.1767	0.123981177	0.593598454	0.999991728
ENSMUSG00000015092	Edf1	78.28	71.49	75.91	72.26	78.44	76.66	75.2267	75.7867	0.010699889	0.844622695	0.999991728
ENSMUSG00000015093	Clic3	4.57	3.44	4.19	2.4	4.54	2.36	4.0667	3.1	-0.391578526	0.290036626	0.999991728
ENSMUSG00000015094	Npdc1	107.72	95.1	100.44	93.82	103.27	95.38	101.0867	97.49	-0.052266571	0.619962233	0.999991728
ENSMUSG00000015095	Fbxw5	16.87	16.09	16.89	14.11	18.24	15.01	16.6167	15.7867	-0.073924424	0.625629085	0.999991728
ENSMUSG00000015112	Slc25a13	13.33	15.24	16.89	17.62	16.44	26.92	15.1533	20.3267	0.423738466	0.049997544	0.999991728
ENSMUSG00000015120	Ube2i	98.3	95.39	89.04	93.06	99.57	92.19	94.2433	94.94	0.010625482	0.975233397	0.999991728
ENSMUSG00000015126	Tsr3	8.19	6.99	7.56	7.24	6.8	9.02	7.58	7.6867	0.020160259	0.871126283	0.999991728
ENSMUSG00000015127	Unkl	8.2	10.16	6.12	8.21	9.55	8.82	8.16	8.86	0.118737547	0.32969408	0.999991728
ENSMUSG00000015133	Lrrk1	6.92	8.35	9.08	8.46	7.86	5.8	8.1167	7.3733	-0.138570387	0.517666768	0.999991728
ENSMUSG00000015134	Aldh1a3	1.93	2.89	4.21	3.89	2.91	2	3.01	2.9333	-0.037222464	0.915143127	0.999991728
ENSMUSG00000015143	Actn1	135.72	158.57	152.79	156.39	170.71	157.63	149.0267	161.5767	0.116648365	0.171822391	0.999991728
ENSMUSG00000015149	Sirt2	43.28	44.66	50.69	48.33	42.99	39.18	46.21	43.5	-0.087189689	0.566791132	0.999991728
ENSMUSG00000015165	Hnrnpl	123.94	113.23	130.37	122.76	121.51	118.51	122.5133	120.9267	-0.018806347	0.852022882	0.999991728
ENSMUSG00000015176	Nolc1	19.89	24.8	19	23.2	22.32	26.55	21.23	24.0233	0.178331973	0.16105413	0.999991728
ENSMUSG00000015189	Casd1	21.06	18.58	19.23	20	18.87	16.85	19.6233	18.5733	-0.07933737	0.593736659	0.999991728
ENSMUSG00000015202	Cnksr3	5.03	4.43	5.83	5.81	5.33	4.97	5.0967	5.37	0.075368087	0.59185816	0.999991728
ENSMUSG00000015214	Mtmr1	8.54	6.91	7.68	7.86	7.68	8.06	7.71	7.8667	0.029021594	0.755209195	0.999991728
ENSMUSG00000015217	Hmgb3	23.44	17.15	16.66	16.53	20.8	20.32	19.0833	19.2167	0.010044915	0.879964835	0.999991728
ENSMUSG00000015222	Map2	3.77	3.34	4.34	3.99	3.87	1.58	3.8167	3.1467	-0.278488834	0.220037435	0.999991728
ENSMUSG00000015224	Cyp2j9	2.06	1.48	2.92	2.19	1.32	1.07	2.1533	1.5267	-0.496186567	0.216212469	0.999991728
ENSMUSG00000015242	Nipsnap3a	0	0	0	0	0	0	0	0	0	1	1
ENSMUSG00000015243	Abca1	5.65	5.8	6.39	6.82	5.27	5.68	5.9467	5.9233	-0.005671934	0.974612878	0.999991728
ENSMUSG00000015247	Nipsnap3b	19.5	18.82	18.2	17.28	21.52	21.3	18.84	20.0333	0.088603525	0.414481035	0.999991728
ENSMUSG00000015289	Lage3	15.8	12.22	12.79	12.03	10.69	13.96	13.6033	12.2267	-0.153929072	0.483030247	0.999991728
ENSMUSG00000015290	Ubl4a	20.18	23.51	21.13	20.85	20.43	22.26	21.6067	21.18	-0.028773931	0.957956625	0.999991728
ENSMUSG00000015291	Gdi1	82.5	72.13	78.55	70.42	78.39	76.97	77.7267	75.26	-0.046526358	0.729928231	0.999991728
ENSMUSG00000015305	Sash1	7.73	6.79	7.83	7.81	6.82	5.18	7.45	6.6033	-0.174045951	0.304471089	0.999991728
ENSMUSG00000015312	Gadd45b	15.88	9.01	13.79	9.1	10.51	9.78	12.8933	9.7967	-0.396262436	0.091194644	0.999991728
ENSMUSG00000015314	Slamf6	0	0	0.12	0.07	0.1	0.06	0.04	0.0767	0.938599455	0.656995909	0.999991728
ENSMUSG00000015316	Slamf1	0	0	0	0	0.02	0.05	0	0.0233	4.544320516	0.405031119	0.999991728
ENSMUSG00000015335	Zdhhc12	9.18	9.23	7.23	8.27	9.12	8.63	8.5467	8.6733	0.0212247	0.875946725	0.999991728
ENSMUSG00000015337	Endog	14.41	10.18	10.91	8.71	10.05	11.53	11.8333	10.0967	-0.228977446	0.310424875	0.999991728
ENSMUSG00000015340	Cybb	1.46	2.69	2.15	2.13	2.27	2.29	2.1	2.23	0.086654382	0.709991786	0.999991728
ENSMUSG00000015341	Golga7	34.39	32.69	32.95	33.5	33.91	36.09	33.3433	34.5	0.049198024	0.567470433	0.999991728
ENSMUSG00000015342	Xk	5.66	4.98	6.43	4.84	4.03	5.41	5.69	4.76	-0.257467079	0.167127715	0.999991728
ENSMUSG00000015354	Pcolce2	0.27	0.14	0.16	0.19	0.28	0.15	0.19	0.2067	0.121306296	0.835949381	0.999991728
ENSMUSG00000015355	Cd48	0.97	1.54	1.45	1.31	1.61	2.41	1.32	1.7767	0.428635103	0.283993634	0.999991728
ENSMUSG00000015357	Clpx	15.75	18.96	14.76	16.72	17.58	15.57	16.49	16.6233	0.011618304	0.83462994	0.999991728
ENSMUSG00000015363	Trabd	31.5	45.12	28.73	35.26	41.32	36.82	35.1167	37.8	0.106230326	0.524611101	0.999991728
ENSMUSG00000015365	Mov10l1	0	0	0.01	0	0	0	0.0033	0	-1.736965594	0.834729853	0.999991728
ENSMUSG00000015377	Dennd6b	2.28	1.71	1.6	1.62	2.1	1.88	1.8633	1.8667	0.002578544	0.940578461	0.999991728
ENSMUSG00000015396	Cd83	3.29	1.1	1.64	1.49	2.13	3.1	2.01	2.24	0.156303231	0.707595168	0.999991728
ENSMUSG00000015401	Cltrn	0	0	0	0	0	0	0	0	0	1	1
ENSMUSG00000015405	Ace2	0.63	0.88	0.92	0.72	0.51	0.38	0.81	0.5367	-0.593895625	0.36407634	0.999991728
ENSMUSG00000015437	Gzmb	0.09	0.13	0.33	0.24	0.22	0.73	0.1833	0.3967	1.11345805	0.212743768	0.999991728
ENSMUSG00000015441	Gzmf	0	0	0	0	0	0	0	0	0	1	1
ENSMUSG00000015443	Gzmn	0	0	0	0	0	0	0	0	0	1	1
ENSMUSG00000015452	Ager	1.18	1.77	1.9	1.88	1.94	1.19	1.6167	1.67	0.046825856	0.875930472	0.999991728
ENSMUSG00000015461	Atf6b	28.46	34.03	29.18	29.76	36.13	31.63	30.5567	32.5067	0.089248452	0.390642975	0.999991728
ENSMUSG00000015467	Egfl8	0.18	0.75	0.21	0.34	0.4	0.28	0.38	0.34	-0.160464672	0.890167225	0.999991728
ENSMUSG00000015468	Notch4	1.4	1.87	1.98	2.16	1.88	1.1	1.75	1.7133	-0.030549063	0.780137681	0.999991728
ENSMUSG00000015474	Ppt2	13.66	12.33	12.83	16.04	13.85	12.98	12.94	14.29	0.143168299	0.288583086	0.999991728
ENSMUSG00000015476	Prrt1	2.45	3.85	3.88	4	3.38	2.01	3.3933	3.13	-0.116540498	0.740816608	0.999991728
ENSMUSG00000015478	Rnf5	32.15	30.4	26.6	29.26	32.98	28.29	29.7167	30.1767	0.022161157	0.8234132	0.999991728
ENSMUSG00000015484	Fam163a	0.04	0.09	0.09	0.07	0.07	0.15	0.0733	0.0967	0.398549376	0.616990132	0.999991728
ENSMUSG00000015488	Cacfd1	33.35	40.18	30.28	34.96	37.74	34.03	34.6033	35.5767	0.040020325	0.732538038	0.999991728
ENSMUSG00000015501	Hivep2	8.61	13.35	12.18	14.19	11.71	12.48	11.38	12.7933	0.168891653	0.293039579	0.999991728
ENSMUSG00000015519	2310057J18Rik	0.04	0	0	0	0	0.07	0.0133	0.0233	0.807354922	0.816272534	0.999991728
ENSMUSG00000015522	Arnt	20.41	21.76	23.6	22.83	19.93	19.49	21.9233	20.75	-0.079355833	0.599492117	0.999991728
ENSMUSG00000015533	Itga2	1.74	1.4	1.17	1.41	0.55	1.11	1.4367	1.0233	-0.489449214	0.522841273	0.999991728
ENSMUSG00000015536	Mocs2	16.32	17.4	15.96	16.67	15.37	19.41	16.56	17.15	0.050505904	0.840071705	0.999991728
ENSMUSG00000015542	Nat9	28.96	14.12	17.1	16.47	16.13	20.54	20.06	17.7133	-0.179485879	0.536842182	0.999991728
ENSMUSG00000015568	Lpl	5.42	4.49	4.9	5.78	5.82	5.6	4.9367	5.7333	0.215836924	0.366419934	0.999991728
ENSMUSG00000015575	Atp6v0e	86.04	74.9	85.98	80.22	85.93	75.03	82.3067	80.3933	-0.033933421	0.833423288	0.999991728
ENSMUSG00000015579	Nkx2-5	0	0	0	0	0	0	0	0	0	1	1
ENSMUSG00000015597	Zfp318	4.45	4.37	4.95	5.06	4.7	4.18	4.59	4.6467	0.017702002	0.754900142	0.999991728
ENSMUSG00000015599	Ttbk1	0.05	0.06	0.1	0.02	0.08	0.03	0.07	0.0433	-0.691877705	0.339924433	0.999991728
ENSMUSG00000015605	Srf	26.98	25.53	26.15	26.82	22.69	22.33	26.22	23.9467	-0.130842836	0.648642266	0.999991728
ENSMUSG00000015619	Gata3	0.29	0.33	0.43	0.38	0.35	0.62	0.35	0.45	0.362570079	0.397245737	0.999991728
ENSMUSG00000015627	Gata5	0.38	1.21	1.43	1.75	0.99	0.4	1.0067	1.0467	0.05621601	0.91172456	0.999991728
ENSMUSG00000015647	Lama5	28.45	31.76	33.02	32.01	37.29	24.36	31.0767	31.22	0.006638771	0.93105433	0.999991728
ENSMUSG00000015652	Steap1	5.42	5.59	5.46	4.73	4.53	6.42	5.49	5.2267	-0.070914996	0.798239659	0.999991728
ENSMUSG00000015653	Steap2	10.24	8.15	9.34	8.65	8.37	11.57	9.2433	9.53	0.044063004	0.780518592	0.999991728
ENSMUSG00000015656	Hspa8	546.57	736.3	626.4	706.56	630.42	722.44	636.4233	686.4733	0.109216948	0.434134869	0.999991728
ENSMUSG00000015659	Serac1	1.6	1.41	1.52	1.68	1.3	1.15	1.51	1.3767	-0.133369269	0.652034104	0.999991728
ENSMUSG00000015665	Awat1	0	0	0	0	0	0	0	0	0	1	1
ENSMUSG00000015668	Pdzd11	28.46	25.38	24.79	25.6	25.22	29.8	26.21	26.8733	0.036057929	0.70773609	0.999991728
ENSMUSG00000015671	Psma2	32.15	27.32	27.03	26.93	27.99	34.27	28.8333	29.73	0.044181831	0.407106292	0.999991728
ENSMUSG00000015672	Mrpl32	14.85	14.97	13.7	12.78	11.79	17.81	14.5067	14.1267	-0.038294969	0.873741629	0.999991728
ENSMUSG00000015697	Setdb1	12.14	13.02	12.44	13.26	12.39	12.89	12.5333	12.8467	0.03562391	0.667485275	0.999991728
ENSMUSG00000015702	Anxa9	2.38	2.07	2.83	3.12	2.71	2.03	2.4267	2.62	0.110590862	0.664622256	0.999991728
ENSMUSG00000015709	Arnt2	6.1	5.8	5.97	5.53	8.84	4.63	5.9567	6.3333	0.088459784	0.801283007	0.999991728
ENSMUSG00000015711	Prune1	14.12	12.29	14.54	14.21	14.57	12.57	13.65	13.7833	0.014023878	0.857412562	0.999991728
ENSMUSG00000015714	Cers2	66.45	65.54	60.83	60.95	79.19	60.37	64.2733	66.8367	0.056419489	0.662305063	0.999991728
ENSMUSG00000015721	Nlrp5	0.09	0.04	0.16	0.04	0.06	0.07	0.0967	0.0567	-0.770518154	0.455605609	0.999991728
ENSMUSG00000015733	Capza2	44.86	44.86	47.19	43.52	41.78	46.81	45.6367	44.0367	-0.051488151	0.707571452	0.999991728
ENSMUSG00000015745	Plekho1	23.4	32.85	37.26	28.5	23.93	19.3	31.17	23.91	-0.382544025	0.188509492	0.999991728
ENSMUSG00000015747	Vps45	7.87	7.64	7.32	6.47	8.07	7.48	7.61	7.34	-0.052116391	0.775522792	0.999991728
ENSMUSG00000015748	Prpf3	9.29	12.55	9.69	10.85	10.67	11.81	10.51	11.11	0.080096147	0.591855049	0.999991728
ENSMUSG00000015749	Anp32e	40.77	39.29	39.23	41.18	40.34	44.94	39.7633	42.1533	0.084208017	0.919971751	0.999991728
ENSMUSG00000015750	Aph1a	42.66	39.02	40.26	38.69	40.73	36.33	40.6467	38.5833	-0.075159258	0.50766312	0.999991728
ENSMUSG00000015755	Tab2	30.97	37.05	37.27	39.26	37	34.7	35.0967	36.9867	0.075671271	0.567960313	0.999991728
ENSMUSG00000015757	Ppil4	15.39	14.94	15.6	16.49	15.1	17.92	15.31	16.5033	0.108283166	0.316278744	0.999991728
ENSMUSG00000015759	Cnih1	38.95	37.5	34.92	36.51	38.74	44.48	37.1233	39.91	0.104424022	0.381685448	0.999991728
ENSMUSG00000015766	Eps8	36.16	42.02	44.27	41.53	33.33	39.37	40.8167	38.0767	-0.100251181	0.673665002	0.999991728
ENSMUSG00000015776	Med22	13.94	14.98	14.09	15.21	14.51	14.53	14.3367	14.75	0.041005324	0.425961232	0.999991728
ENSMUSG00000015787	Abo	0.05	0.03	0	0.08	0.12	0.03	0.0267	0.0767	1.523561956	0.340549219	0.999991728
ENSMUSG00000015790	Surf1	27.82	23.28	22.4	21.07	23.75	21.24	24.5	22.02	-0.15396728	0.376099335	0.999991728
ENSMUSG00000015804	Med28	18.88	14.86	11.71	13.63	16.76	17.22	15.15	15.87	0.066984334	0.573716623	0.999991728
ENSMUSG00000015806	Qdpr	37.17	29.48	29.11	30.78	33.82	33.14	31.92	32.58	0.029525952	0.745091003	0.999991728
ENSMUSG00000015812	Gnrh1	0.1	0.22	0	0.1	0	0	0.1067	0.0333	-1.678071905	0.646177601	0.999991728
ENSMUSG00000015829	Tnr	0.03	0.01	0.02	0.01	0	0	0.02	0.0033	-2.584962501	0.228699217	0.999991728
ENSMUSG00000015837	Sqstm1	202.02	213.2	205.68	204.31	207.58	181.54	206.9667	197.81	-0.06528307	0.589460167	0.999991728
ENSMUSG00000015839	Nfe2l2	116.85	102.42	101.23	102.05	106.94	114.78	106.8333	107.9233	0.014644957	0.823071497	0.999991728
ENSMUSG00000015843	Rxrg	0	0	0.03	0	0.16	0.08	0.01	0.08	3	0.165707303	0.999991728
ENSMUSG00000015846	Rxra	7.31	9.13	11.11	9.65	9.36	6.89	9.1833	8.6333	-0.089100221	0.703080615	0.999991728
ENSMUSG00000015850	Adamtsl4	2.64	4.12	4.58	4.3	3.54	2.95	3.78	3.5967	-0.071725775	0.776490023	0.999991728
ENSMUSG00000015852	Fcrls	1.74	5.85	7.12	7.23	6.16	1.86	4.9033	5.0833	0.052011996	0.734506374	0.999991728
ENSMUSG00000015854	Cd5l	0.19	1.43	0.14	0.24	0.05	0.29	0.5867	0.1933	-1.601450624	0.119650934	0.999991728
ENSMUSG00000015869	Prpsap1	27.37	26.37	27.56	26.14	27.27	25.64	27.1	26.35	-0.04048989	0.938375003	0.999991728
ENSMUSG00000015879	Fam184b	1.46	1.27	1.72	1.14	1.22	1.76	1.4833	1.3733	-0.111160999	0.711934677	0.999991728
ENSMUSG00000015880	Ncapg	0.81	1.47	1.6	1.08	0.53	0.57	1.2933	0.7267	-0.831728517	0.045066099	0.999991728
ENSMUSG00000015882	Lcorl	11.05	10.17	13.96	11.3	10.43	11.57	11.7267	11.1	-0.079233306	0.807838924	0.999991728
ENSMUSG00000015889	Lta4h	33.27	34.78	35.19	35.94	32.44	30.97	34.4133	33.1167	-0.055410174	0.684884399	0.999991728
ENSMUSG00000015890	Amdhd1	0.35	0.43	0.96	0.84	0.41	0.6	0.58	0.6167	0.088437965	0.861696525	0.999991728
ENSMUSG00000015932	Dstn	320.06	339.8	360.39	335.01	312.61	335.25	340.0833	327.6233	-0.053850195	0.658997125	0.999991728
ENSMUSG00000015937	Macroh2a1	51.08	44.07	41.46	44.79	48.28	52.53	45.5367	48.5333	0.091947261	0.431226713	0.999991728
ENSMUSG00000015942	Gtf2ird2	4.21	3.75	3.87	3.64	4.53	3.91	3.9433	4.0267	0.030170381	0.782920224	0.999991728
ENSMUSG00000015943	Bola1	15.32	12.32	11.4	11.88	12.16	14.66	13.0133	12.9	-0.012619487	0.948611487	0.999991728
ENSMUSG00000015944	Castor2	8.29	7.32	8.99	8.2	7.56	6.27	8.2	7.3433	-0.159188821	0.329037577	0.999991728
ENSMUSG00000015947	Fcgr1	1.05	3.85	2.31	1.61	1.62	1.43	2.4033	1.5533	-0.629669305	0.618073773	0.999991728
ENSMUSG00000015950	Ncf1	1.08	1.38	0.96	1.47	1	1.27	1.14	1.2467	0.129041945	0.648733853	0.999991728
ENSMUSG00000015957	Wnt11	33.17	30.98	36.3	35.11	38.33	37.96	33.4833	37.1333	0.149271669	0.27642806	0.999991728
ENSMUSG00000015961	Adss	34.07	39.21	41.81	39.72	37.15	37.18	38.3633	38.0167	-0.013096039	0.978278193	0.999991728
ENSMUSG00000015962	1700016C15Rik	0.11	0.24	0.19	0.51	0.2	0.12	0.18	0.2767	0.620151929	0.574363926	0.999991728
ENSMUSG00000015966	Il17rb	4.3	3.26	5.74	4.44	2.89	3.79	4.4333	3.7067	-0.258269458	0.382777992	0.999991728
ENSMUSG00000015968	Cacna1d	4.28	4.86	4.72	6.25	3.23	3.8	4.62	4.4267	-0.061672111	0.667399688	0.999991728
ENSMUSG00000015970	Chdh	26.24	33.77	35.33	35.3	33.76	36.31	31.78	35.1233	0.144310644	0.297074275	0.999991728
ENSMUSG00000015971	Actr8	16.1	16.74	14.37	16.21	15.77	16.89	15.7367	16.29	0.049856622	0.583418711	0.999991728
ENSMUSG00000015980	Lrrc27	4.5	2.92	2.44	2.31	3.49	3.58	3.2867	3.1267	-0.071999724	0.849521149	0.999991728
ENSMUSG00000015981	Stk32c	0.73	0.9	0.87	0.8	0.75	0.62	0.8333	0.7233	-0.204233052	0.765069023	0.999991728
ENSMUSG00000015994	Fnta	26.71	25.12	24.92	25.8	24.05	25.43	25.5833	25.0933	-0.027900122	0.868344707	0.999991728
ENSMUSG00000016018	Mtrex	15.33	17.81	15.27	15.97	16.67	18.37	16.1367	17.0033	0.075475007	0.52181182	0.999991728
ENSMUSG00000016024	Lbp	232.46	185.8	175.8	169.72	294.3	221.04	198.02	228.3533	0.2056217	0.305079263	0.999991728
ENSMUSG00000016028	Celsr1	72.17	53.44	51.8	50.05	63.07	52.16	59.1367	55.0933	-0.102175172	0.64780979	0.999991728
ENSMUSG00000016087	Fli1	1.7	2.38	2.27	2.28	2.08	1.68	2.1167	2.0133	-0.072208042	0.800970223	0.999991728
ENSMUSG00000016128	Stard13	5.87	6.78	8.11	7.54	7.89	5.87	6.92	7.1	0.037046987	0.679520328	0.999991728
ENSMUSG00000016150	Tenm1	0.02	0.01	0.01	0.02	0.02	0.01	0.0133	0.0167	0.321928095	0.909096304	0.999991728
ENSMUSG00000016179	Camk1g	0.82	0.72	0.73	0.73	0.82	0.46	0.7567	0.67	-0.175496796	0.631240391	0.999991728
ENSMUSG00000016181	Utp25	3.15	2.93	4.34	2.49	3.52	3.76	3.4733	3.2567	-0.09292481	0.934461627	0.999991728
ENSMUSG00000016194	Hsd11b1	15.26	22.55	23.52	20.86	24.33	22.32	20.4433	22.5033	0.138508268	0.4532322	0.999991728
ENSMUSG00000016200	Syt14	1.37	0.7	0.87	0.71	0.64	0.77	0.98	0.7067	-0.47175189	0.19336499	0.999991728
ENSMUSG00000016206	H2-M3	2.92	3.64	4.44	4.72	4.67	5.9	3.6667	5.0967	0.475084883	0.052279166	0.999991728
ENSMUSG00000016239	Lonrf3	6.6	5.36	7.39	6.06	6.47	6.84	6.45	6.4567	0.001490388	0.871810419	0.999991728
ENSMUSG00000016252	Atp5e	89.4	73.26	76.64	62.54	66.58	83.73	79.7667	70.95	-0.168983307	0.357770422	0.999991728
ENSMUSG00000016253	Nelfcd	11.26	9.87	10.98	10.6	11.39	11.23	10.7033	11.0733	0.049029408	0.64606984	0.999991728
ENSMUSG00000016255	Tubb1	0.03	0	0	0.07	0.04	0.06	0.01	0.0567	2.502500341	0.295533384	0.999991728
ENSMUSG00000016256	Ctsz	39.22	42.43	41.38	39.71	37.51	40.55	41.01	39.2567	-0.063038067	0.623746125	0.999991728
ENSMUSG00000016257	Prelid3b	21.91	19.14	18.52	19.43	22.26	21.36	19.8567	21.0167	0.081910411	0.441712205	0.999991728
ENSMUSG00000016262	Sertad4	2.53	3.04	2.75	3.34	2.78	2.05	2.7733	2.7233	-0.02624745	0.950095587	0.999991728
ENSMUSG00000016283	H2-M2	0	0.04	0	0	0.12	0.24	0.0133	0.12	3.169925001	0.148642958	0.999991728
ENSMUSG00000016308	Ube2a	16.62	13.89	15.15	14.3	13.84	16.9	15.22	15.0133	-0.019724032	0.959446523	0.999991728
ENSMUSG00000016319	Slc25a5	160.52	178	176	158.57	159.87	175.91	171.5067	164.7833	-0.057694325	0.658478829	0.999991728
ENSMUSG00000016327	Atp1b4	0	0	0	0	0.01	0	0	0.0033	1.736965594	0.79273152	0.999991728
ENSMUSG00000016344	Ppdpf	32.39	26.25	30.94	29.4	25.35	30.04	29.86	28.2633	-0.079282541	0.752417621	0.999991728
ENSMUSG00000016346	Kcnq2	0.05	0	0	0	0	0.04	0.0167	0.0133	-0.321928095	0.90419179	0.999991728
ENSMUSG00000016349	Eef1a2	0.02	0	0.02	0.02	0	0	0.0133	0.0067	-1	0.808951249	0.999991728
ENSMUSG00000016356	Col20a1	2.19	1.51	1.74	1.67	1.9	1.74	1.8133	1.77	-0.03489479	0.941039744	0.999991728
ENSMUSG00000016382	Pls3	71.01	75.6	82.38	75.05	77.14	67.39	76.33	73.1933	-0.060537942	0.647766083	0.999991728
ENSMUSG00000016386	Mpped2	4.59	5.05	5.64	7.75	5.29	5.98	5.0933	6.34	0.315872703	0.322841314	0.999991728
ENSMUSG00000016409	Nkap	9.92	7.53	8.69	8.48	8.67	8.92	8.7133	8.69	-0.003868558	0.961232456	0.999991728
ENSMUSG00000016427	Ndufa1	45.37	35.99	31.17	29.63	31.29	40.6	37.51	33.84	-0.148545695	0.531695947	0.999991728
ENSMUSG00000016458	Wt1	131.57	99.04	93.97	100.37	103.93	127.18	108.1933	110.4933	0.030347721	0.800671187	0.999991728
ENSMUSG00000016477	E2f3	2.3	1.66	2.64	1.77	2.02	2.32	2.2	2.0367	-0.111293644	0.66763408	0.999991728
ENSMUSG00000016481	Cr1l	37.44	35.24	39.1	37.2	42.14	39.7	37.26	39.68	0.090784351	0.274247556	0.999991728
ENSMUSG00000016487	Ppfibp1	35.52	39.78	44.34	45.82	41.05	44.31	39.88	43.7267	0.132847965	0.645802754	0.999991728
ENSMUSG00000016493	Cd46	2.17	1.73	1.8	1.81	1.4	2.19	1.9	1.8	-0.078002512	0.683314011	0.999991728
ENSMUSG00000016494	Cd34	60.96	104.53	127.34	100.86	67.02	39.63	97.61	69.17	-0.496882501	0.154630673	0.999991728
ENSMUSG00000016495	Plgrkt	12.59	9.24	10.05	10.25	10.08	10.14	10.6267	10.1567	-0.065262129	0.874378678	0.999991728
ENSMUSG00000016496	Cd274	1.79	1.36	1.59	1.38	2.38	2.81	1.58	2.19	0.471006311	0.117808172	0.999991728
ENSMUSG00000016498	Pdcd1lg2	0.03	0	0.09	0.06	0.03	0.08	0.04	0.0567	0.502500341	0.700875359	0.999991728
ENSMUSG00000016503	Gtf3a	18.69	14.82	15.42	16.28	16.49	14.8	16.31	15.8567	-0.040667257	0.827333905	0.999991728
ENSMUSG00000016510	Mtif3	12.93	12.7	12.74	13.18	11.97	12.42	12.79	12.5233	-0.030397649	0.757732083	0.999991728
ENSMUSG00000016520	Lnx2	9.29	13.6	12.09	12.11	10.46	11.39	11.66	11.32	-0.04269383	0.850030125	0.999991728
ENSMUSG00000016524	Il19	0	0.09	0.16	0	0.14	0.18	0.0833	0.1067	0.35614381	0.870092712	0.999991728
ENSMUSG00000016526	Dyrk3	16.69	15.56	13.41	13.59	13.82	16.11	15.22	14.5067	-0.069252303	0.964151857	0.999991728
ENSMUSG00000016528	Mapkapk2	44.21	49.87	48.62	52.82	47.39	61.13	47.5667	53.78	0.177118826	0.182339361	0.999991728
ENSMUSG00000016529	Il10	0.06	0	0	0.07	0.04	0.03	0.02	0.0467	1.222392421	0.603054637	0.999991728
ENSMUSG00000016534	Lamp2	165.77	169.72	172.25	176.08	173.94	185.53	169.2467	178.5167	0.076931353	0.34439915	0.999991728
ENSMUSG00000016541	Atxn10	71.89	70.46	77.51	74.52	73.35	77.15	73.2867	75.0067	0.033468082	0.645932589	0.999991728
ENSMUSG00000016552	Foxred2	2.16	1.56	1.55	1.83	3.35	2.06	1.7567	2.4133	0.458186735	0.097167035	0.999991728
ENSMUSG00000016554	Eif3d	57.24	71.82	63.86	71.43	69.03	68.07	64.3067	69.51	0.112252236	0.331443647	0.999991728
ENSMUSG00000016559	H3f3b	329.64	269.29	284.23	273.23	298.79	319.04	294.3867	297.02	0.012847748	0.853126321	0.999991728
ENSMUSG00000016619	Nup50	19.85	18.33	17.84	20.18	22.18	21.28	18.6733	21.2133	0.183991852	0.22038765	0.999991728
ENSMUSG00000016624	Phf21b	0.66	0.71	0.78	0.51	0.69	0.68	0.7167	0.6267	-0.193603998	0.486304904	0.999991728
ENSMUSG00000016626	Nlrp14	0	0.03	0.01	0	0	0	0.0133	0	-3.736965594	0.542113426	0.999991728
ENSMUSG00000016637	Ift27	34.22	24.33	26.54	29.25	26.55	30.86	28.3633	28.8867	0.026376644	0.830394678	0.999991728
ENSMUSG00000016664	Pacsin2	40.82	47.11	37.21	40.69	33.88	42.27	41.7133	38.9467	-0.099008746	0.838656832	0.999991728
ENSMUSG00000016756	Cmah	0.32	0.34	0.48	0.48	0.43	0.35	0.38	0.42	0.144389909	0.390665217	0.999991728
ENSMUSG00000016757	Ttll12	8.18	9.3	9.28	9.11	9.48	9.15	8.92	9.2467	0.051889672	0.612058465	0.999991728
ENSMUSG00000016758	Bik	2.75	2.34	3.01	2.48	2.63	2.56	2.7	2.5567	-0.07869533	0.746047363	0.999991728
ENSMUSG00000016763	Scube1	2.21	3.39	3.66	3.92	1.8	1.75	3.0867	2.49	-0.30990395	0.326439989	0.999991728
ENSMUSG00000016831	Tox4	17.84	19.33	17.48	19.05	17.99	18.18	18.2167	18.4067	0.014969392	0.811408926	0.999991728
ENSMUSG00000016833	Mrps18c	18.58	13.07	12.83	13.97	14.03	16.03	14.8267	14.6767	-0.014669944	0.977691052	0.999991728
ENSMUSG00000016918	Sulf1	8.08	13.65	14.75	11.4	10.08	6.54	12.16	9.34	-0.380648774	0.219774515	0.999991728
ENSMUSG00000016921	Srsf6	69.31	68.04	61.53	66.83	72.24	71.44	66.2933	70.17	0.081990567	0.413861905	0.999991728
ENSMUSG00000016933	Plcg1	12.74	18.1	15.69	15.31	17.29	13.81	15.51	15.47	-0.00372549	0.825095559	0.999991728
ENSMUSG00000016940	Kctd2	13.82	12.16	13.43	11.82	14.05	13.34	13.1367	13.07	-0.007340108	0.994050649	0.999991728
ENSMUSG00000016942	Tmprss6	0.62	0.43	0.22	0.39	0.36	0.29	0.4233	0.3467	-0.288244969	0.685582242	0.999991728
ENSMUSG00000016946	Kctd5	35.47	26.11	27.25	25.82	29.73	28.52	29.61	28.0233	-0.079455918	0.662834903	0.999991728
ENSMUSG00000016982	Pom121l2	0	0	0	0	0.02	0	0	0.0067	2.736965594	0.79273152	0.999991728
ENSMUSG00000016984	Etaa1	3.14	3.78	3.79	3.73	3.5	3.19	3.57	3.4733	-0.039603202	0.856219522	0.999991728
ENSMUSG00000016995	Matn4	0.23	0.2	0.23	0.3	0.25	0.32	0.22	0.29	0.398549376	0.469324104	0.999991728
ENSMUSG00000016998	Svs4	0	0	0	0	0	0	0	0	0	1	1
ENSMUSG00000017000	Svs6	0	0	0	0.09	0	0	0	0.03	4.906890596	0.79273152	0.999991728
ENSMUSG00000017002	Slpi	6.1	12.85	10.39	16.66	15.5	8.29	9.78	13.4833	0.463270832	0.187714153	0.999991728
ENSMUSG00000017003	Svs3a	0.32	0	0.12	0.04	0	0.11	0.1467	0.05	-1.552541023	0.42378711	0.999991728
ENSMUSG00000017004	Svs5	0.27	0.22	0	0.08	0.08	0.36	0.1633	0.1733	0.085729874	0.946268848	0.999991728
ENSMUSG00000017007	Rbpjl	0	0	0	0.02	0	0	0	0.0067	2.736965594	0.79273152	0.999991728
ENSMUSG00000017009	Sdc4	43.21	45.82	51.36	43.81	41.4	60.61	46.7967	48.6067	0.054748431	0.718158996	0.999991728
ENSMUSG00000017049	Ccdc70	0	0	0	0	0	0	0	0	0	1	1
ENSMUSG00000017057	Il13ra1	15.5	17.12	15.93	18.28	17.36	27.68	16.1833	21.1067	0.38318996	0.055098579	0.999991728
ENSMUSG00000017064	Prl5a1	0	0	0	0	0	0	0	0	0	1	1
ENSMUSG00000017119	Nbr1	55.43	58.58	52.24	56.18	55.47	46.63	55.4167	52.76	-0.07087537	0.5474149	0.999991728
ENSMUSG00000017132	Cyth1	7.88	8.56	13.22	9.66	14.47	18.24	9.8867	14.1233	0.514524531	0.056157723	0.999991728
ENSMUSG00000017144	Rnd3	11.34	15.02	17	15.26	15.93	14.18	14.4533	15.1233	0.065373903	0.679315179	0.999991728
ENSMUSG00000017146	Brca1	0.8	1.19	1.13	0.87	0.69	0.55	1.04	0.7033	-0.56430303	0.039801186	0.999991728
ENSMUSG00000017165	Gast	0	0	0	0	0	0	0	0	0	1	1
ENSMUSG00000017167	Cntnap1	2.32	3.64	3.63	3.24	2.87	2.31	3.1967	2.8067	-0.187710582	0.455702394	0.999991728
ENSMUSG00000017176	Nt5c3b	8.41	11.08	10.46	8.82	8.85	7.75	9.9833	8.4733	-0.236591973	0.213134128	0.999991728
ENSMUSG00000017188	Coa3	32.71	33.37	34.75	33.71	36.48	36.1	33.61	35.43	0.076080923	0.459570931	0.999991728
ENSMUSG00000017195	Zpbp2	0.26	0.27	0.15	0.33	0.56	0.2	0.2267	0.3633	0.680721484	0.388135313	0.999991728
ENSMUSG00000017204	Gsdma	0	0.05	0.05	0.09	0.06	0	0.0333	0.05	0.584962501	0.772149613	0.999991728
ENSMUSG00000017210	Med24	25.38	22.27	25.07	19.75	24.85	20.42	24.24	21.6733	-0.161468644	0.490669297	0.999991728
ENSMUSG00000017211	Gsdma2	0	0	0	0	0	0	0	0	0	1	1
ENSMUSG00000017221	Psmd3	80.72	71.74	74.48	75.17	82.09	72.32	75.6467	76.5267	0.016686048	0.774879033	0.999991728
ENSMUSG00000017264	Exosc10	15.65	17.43	17.22	17.74	17.47	17.85	16.7667	17.6867	0.077066276	0.433047439	0.999991728
ENSMUSG00000017286	Glod4	65.59	42.19	45.9	44.84	42.49	50.12	51.2267	45.8167	-0.161022517	0.424257108	0.999991728
ENSMUSG00000017288	Vps53	30.65	26.83	27.74	25.92	31.01	26.8	28.4067	27.91	-0.025447426	0.686589217	0.999991728
ENSMUSG00000017291	Taok1	11.19	11.69	11.67	11.15	11.26	12.44	11.5167	11.6167	0.012472945	0.833243917	0.999991728
ENSMUSG00000017299	Dnttip1	14.51	13.09	14.57	14.91	14.28	13.9	14.0567	14.3633	0.031136077	0.994106705	0.999991728
ENSMUSG00000017300	Tnnc2	0	0	0.07	0.21	0.07	0	0.0233	0.0933	2	0.462284613	0.999991728
ENSMUSG00000017307	Acot8	5.31	5.09	4.41	5.65	6.35	4.94	4.9367	5.6467	0.193862234	0.410736547	0.999991728
ENSMUSG00000017309	Cd300lg	2.69	3.05	2.84	3.54	2.66	2.44	2.86	2.88	0.010053665	0.777093539	0.999991728
ENSMUSG00000017310	Spint4	0	0	0	0	0	0	0	0	0	1	1
ENSMUSG00000017311	Pyy	0	0	0	0	0.09	0	0	0.03	4.906890596	0.79273152	0.999991728
ENSMUSG00000017314	Mpp2	8.24	5.39	4.94	4.62	6.22	5.48	6.19	5.44	-0.186332758	0.455973242	0.999991728
ENSMUSG00000017316	Ppy	0	0	0	0	0	0	0	0	0	1	1
ENSMUSG00000017344	Vtn	3.28	2.35	2.65	2.47	2.96	2.63	2.76	2.6867	-0.038850929	0.89844545	0.999991728
ENSMUSG00000017376	Nlk	5.14	6.15	6.06	5.77	5.9	6	5.7833	5.89	0.026366377	0.938326468	0.999991728
ENSMUSG00000017386	Traf4	17.95	11.97	12.04	13.14	13.47	13.93	13.9867	13.5133	-0.049668589	0.840503424	0.999991728
ENSMUSG00000017390	Aldoc	212.54	190.66	205.56	186.3	222.79	200.2	202.92	203.0967	0.001255496	0.859781995	0.999991728
ENSMUSG00000017400	Stac2	0.39	0.48	0.48	0.6	0.46	0.61	0.45	0.5567	0.306888695	0.39945819	0.999991728
ENSMUSG00000017404	Rpl19	534.92	487.03	535.92	495.44	467.84	507.87	519.29	490.3833	-0.082630497	0.449286532	0.999991728
ENSMUSG00000017405	Nek8	5.29	4.4	4.77	5.14	4.37	4.99	4.82	4.8333	0.003985348	0.919386656	0.999991728
ENSMUSG00000017412	Cacnb4	0.99	0.68	0.69	0.76	0.65	0.72	0.7867	0.71	-0.147933429	0.589006427	0.999991728
ENSMUSG00000017417	Plxdc1	10.74	8.36	7.26	10.74	9.58	10.35	8.7867	10.2233	0.218477796	0.197574494	0.999991728
ENSMUSG00000017418	Arl5b	10.81	9.13	10.88	10.54	10.49	10.23	10.2733	10.42	0.020450916	0.72465709	0.999991728
ENSMUSG00000017421	Zfp207	59.98	69.69	65.22	71.03	66.88	64.08	64.9633	67.33	0.051623804	0.490983163	0.999991728
ENSMUSG00000017428	Psmd11	24.29	27.99	26.58	25.22	28.11	30.83	26.2867	28.0533	0.093840994	0.418388763	0.999991728
ENSMUSG00000017446	C1qtnf1	9.2	15.86	16.07	16.44	9	13.63	13.71	13.0233	-0.074129816	0.804516338	0.999991728
ENSMUSG00000017453	Pipox	0.32	0.11	0.21	0.34	0.36	0.27	0.2133	0.3233	0.599912842	0.3691733	0.999991728
ENSMUSG00000017466	Timp2	63.93	83.78	90.22	85.5	64.58	49.1	79.31	66.3933	-0.256464398	0.276057562	0.999991728
ENSMUSG00000017478	Zc3h18	15.73	17.26	15.6	18.53	16.88	15.74	16.1967	17.05	0.074074808	0.464351958	0.999991728
ENSMUSG00000017485	Top2b	17.74	17.7	17.29	17.77	17.29	17.08	17.5767	17.38	-0.016233414	0.896483214	0.999991728
ENSMUSG00000017491	Rarb	0.42	0.28	0.51	0.43	0.25	0.37	0.4033	0.35	-0.20461772	0.627526395	0.999991728
ENSMUSG00000017493	Igfbp4	71.83	66.95	68.06	73.22	61.41	68.24	68.9467	67.6233	-0.027959672	0.735478827	0.999991728
ENSMUSG00000017499	Cdc6	0.44	1.11	0.75	0.73	0.67	0.45	0.7667	0.6167	-0.31410859	0.532537445	0.999991728
ENSMUSG00000017548	Suz12	16.53	14.8	14.69	13.31	14.31	14.58	15.34	14.0667	-0.125017985	0.305460704	0.999991728
ENSMUSG00000017550	Atad5	1.01	1.03	1.08	0.75	1.14	0.74	1.04	0.8767	-0.24648323	0.341326615	0.999991728
ENSMUSG00000017561	Crlf3	3.51	4.18	4.61	5.05	3.4	4.07	4.1	4.1733	0.025576247	0.841527449	0.999991728
ENSMUSG00000017588	Krt27	0	0	0	0	0	0	0	0	0	1	1
ENSMUSG00000017607	Tns4	1.21	2.63	2	2.53	1.68	2.88	1.9467	2.3633	0.279817258	0.383966654	0.999991728
ENSMUSG00000017615	Tnfaip1	21.38	28.15	22.88	25.25	22.5	24.6	24.1367	24.1167	-0.001195934	0.966854131	0.999991728
ENSMUSG00000017631	Abr	33.59	31.44	33.8	31.58	39.21	27.58	32.9433	32.79	-0.006730638	0.928530899	0.999991728
ENSMUSG00000017639	Rab11fip4	23.8	18.76	21.14	17.95	20.62	16.31	21.2333	18.2933	-0.215012891	0.591518137	0.999991728
ENSMUSG00000017652	Cd40	0.72	0.56	1.34	0.63	0.93	0.79	0.8733	0.7833	-0.156906055	0.885624244	0.999991728
ENSMUSG00000017664	Slc35c2	18.34	15.99	13.68	12.97	17.98	16.96	16.0033	15.97	-0.003008123	0.946742634	0.999991728
ENSMUSG00000017667	Zfp334	3.4	3.34	3.53	3.45	3.13	3.17	3.4233	3.25	-0.074962058	0.601268146	0.999991728
ENSMUSG00000017670	Elmo2	30.16	39.45	41.08	48.89	45.14	46.31	36.8967	46.78	0.342401376	0.019896275	0.999991728
ENSMUSG00000017677	Wsb1	19.03	18.06	16.76	17.51	14.21	18.11	17.95	16.61	-0.111931771	0.646577908	0.999991728
ENSMUSG00000017679	Ttpal	7.94	9.45	7.78	9.17	8.84	12.18	8.39	10.0633	0.26236554	0.332730179	0.999991728
ENSMUSG00000017686	Rhot1	18.59	16.27	17	16.96	18.05	17.36	17.2867	17.4567	0.014118399	0.797233098	0.999991728
ENSMUSG00000017688	Hnf4g	0.27	0.27	0.14	0.17	0.22	0.12	0.2267	0.17	-0.415037499	0.594918964	0.999991728
ENSMUSG00000017692	Rhbdl3	1.91	2.32	2.23	2.31	1.87	1.68	2.1533	1.9533	-0.1406335	0.542971661	0.999991728
ENSMUSG00000017697	Ada	17.85	13.68	16.72	11.98	13.4	11.99	16.0833	12.4567	-0.368648379	0.021740183	0.999991728
ENSMUSG00000017707	Serinc3	158.56	166.52	174.9	175.97	145.57	138.39	166.66	153.31	-0.120456082	0.397102779	0.999991728
ENSMUSG00000017713	Tha1	1.49	1.52	1.7	1.81	1.72	1.2	1.57	1.5767	0.006113124	0.954225221	0.999991728
ENSMUSG00000017715	Pgs1	9.55	12.25	10.03	10.63	11	13.63	10.61	11.7533	0.147645318	0.467878643	0.999991728
ENSMUSG00000017716	Birc5	1.92	3.72	4.79	2.3	1.14	1.42	3.4767	1.62	-1.101710939	0.010261962	0.999991728
ENSMUSG00000017718	Afmid	1.52	1.25	1.49	1.33	1.05	0.62	1.42	1	-0.50589093	0.183487857	0.999991728
ENSMUSG00000017720	Trp53tg5	0	0	0.05	0	0	0	0.0167	0	-4.058893689	0.834729853	0.999991728
ENSMUSG00000017721	Pigt	158.41	142.64	134.33	131.96	174.48	143.11	145.1267	149.85	0.046206448	0.690682517	0.999991728
ENSMUSG00000017723	Wfdc2	29.47	41.57	66.12	57.45	47.71	56.11	45.72	53.7567	0.233618279	0.36220377	0.999991728
ENSMUSG00000017724	Etv4	0.32	0.3	0.34	0.16	0.28	0.3	0.32	0.2467	-0.375509135	0.52590398	0.999991728
ENSMUSG00000017733	Eppin	0.55	0.59	1.16	0.93	0.73	0.47	0.7667	0.71	-0.110780431	0.886200093	0.999991728
ENSMUSG00000017734	Dbndd2	107.54	89.7	81.72	81.18	107.67	80.09	92.9867	89.6467	-0.052773923	0.832915623	0.999991728
ENSMUSG00000017737	Mmp9	1.71	1.49	2.36	2.27	0.85	1.1	1.8533	1.4067	-0.397841884	0.041947307	0.999991728
ENSMUSG00000017740	Slc12a5	0.49	0.64	0.68	0.47	0.98	0.59	0.6033	0.68	0.172579455	0.298781215	0.999991728
ENSMUSG00000017747	Ghdc	3.64	4.88	4.62	4.59	4.44	3.19	4.38	4.0733	-0.104720991	0.751831516	0.999991728
ENSMUSG00000017754	Pltp	111.09	78.6	84.22	90.99	95.19	88.22	91.3033	91.4667	0.002578544	0.989186772	0.999991728
ENSMUSG00000017756	Slc12a7	48.03	36.13	34.37	35.61	40.77	43.17	39.51	39.85	0.012361878	0.869698011	0.999991728
ENSMUSG00000017760	Ctsa	67.61	75.14	78.87	72.65	84.25	62.11	73.8733	73.0033	-0.017091338	0.971958733	0.999991728
ENSMUSG00000017764	Zswim1	5.08	5.09	4.42	5.57	6.09	5.64	4.8633	5.7667	0.245792155	0.093195629	0.999991728
ENSMUSG00000017765	Slc12a4	5.81	8.29	7.9	7.95	7.77	4.61	7.3333	6.7767	-0.113893309	0.686696308	0.999991728
ENSMUSG00000017767	Spata25	0.22	0.29	0.12	0.31	0.07	0.12	0.21	0.1667	-0.333423734	0.773725067	0.999991728
ENSMUSG00000017774	Myo1c	23.82	34.71	33.34	32.89	31.5	26	30.6233	30.13	-0.023430655	0.934073407	0.999991728
ENSMUSG00000017776	Crk	41.29	48.78	41.46	45.7	43.11	47.84	43.8433	45.55	0.055093566	0.57675851	0.999991728
ENSMUSG00000017778	Cox7c	131.95	91.38	91.4	79.85	78.48	121.23	104.91	93.1867	-0.170956751	0.501281341	0.999991728
ENSMUSG00000017781	Pitpna	60.71	69.11	61.9	65.87	61.71	73.48	63.9067	67.02	0.068625247	0.545686773	0.999991728
ENSMUSG00000017801	Mlx	18.22	22.38	17.77	20.15	24.5	23.73	19.4567	22.7933	0.228347355	0.122527756	0.999991728
ENSMUSG00000017802	Retreg3	22.07	22.68	23.12	20.57	20.75	19.98	22.6233	20.4333	-0.146886939	0.147814616	0.999991728
ENSMUSG00000017817	Jph2	7.34	9.68	11.09	8.31	9.62	8.08	9.37	8.67	-0.112017054	0.587121293	0.999991728
ENSMUSG00000017830	Dhx58	6.4	10.97	11.99	9.31	13.7	9.57	9.7867	10.86	0.150134636	0.566697995	0.999991728
ENSMUSG00000017831	Rab5a	36.15	39.61	36.74	38.94	38.64	38.67	37.5	38.75	0.047305715	0.566529726	0.999991728
ENSMUSG00000017832	Hspb9	0	0.07	0	0.22	0.07	0	0.0233	0.0967	2.050626073	0.463046086	0.999991728
ENSMUSG00000017837	Nkiras2	12.82	15.77	16.81	15.08	14.13	11.64	15.1333	13.6167	-0.152356219	0.41385139	0.999991728
ENSMUSG00000017843	Ppp2r5c	49.13	50.9	52.4	49.93	48.46	45.7	50.81	48.03	-0.081176656	0.59234884	0.999991728
ENSMUSG00000017858	Ift52	47.9	33.23	34.57	35.67	37.29	37.86	38.5667	36.94	-0.062170592	0.860979866	0.999991728
ENSMUSG00000017861	Mybl2	1.62	1.27	1.08	1.21	1.12	0.87	1.3233	1.0667	-0.311067102	0.476595695	0.999991728
ENSMUSG00000017868	Sgk2	0.09	0.15	0.04	0.09	0.1	0.08	0.0933	0.09	-0.05246742	0.948609278	0.999991728
ENSMUSG00000017897	Eya2	40.65	46.69	41.17	45.29	45.95	47.37	42.8367	46.2033	0.109150717	0.287596899	0.999991728
ENSMUSG00000017922	Prl3c1	0	0	0	0	0	0	0	0	0	1	1
ENSMUSG00000017929	B4galt5	23.21	42.02	35.64	38.24	26.22	35.4	33.6233	33.2867	-0.014518351	0.943106458	0.999991728
ENSMUSG00000017943	Gdap1l1	3.65	4.35	3.33	4.99	3.87	3.22	3.7767	4.0267	0.092472594	0.910139566	0.999991728
ENSMUSG00000017950	Hnf4a	2.66	3.7	3.93	1.91	2.38	4.11	3.43	2.8	-0.292781749	0.415290033	0.999991728
ENSMUSG00000017969	Ptgis	7.66	18.83	21.07	19.13	14.32	4.59	15.8533	12.68	-0.322231469	0.648305274	0.999991728
ENSMUSG00000017978	Cadps2	15.52	10.7	10.71	9.96	12.4	13.1	12.31	11.82	-0.058600726	0.814555815	0.999991728
ENSMUSG00000017999	Ddx27	10.46	12.26	11.14	11.75	11.91	11.58	11.2867	11.7467	0.057631951	0.618928724	0.999991728
ENSMUSG00000018001	Cyth3	13.19	15.42	16.74	19.7	12.75	20.12	15.1167	17.5233	0.213137184	0.722719565	0.999991728
ENSMUSG00000018008	Cyth4	48.8	57.42	48.8	55.41	49.76	56.83	51.6733	54	0.063539455	0.542721491	0.999991728
ENSMUSG00000018012	Rac3	18.51	15.34	19.54	16.47	17.33	18.6	17.7967	17.4667	-0.027002737	0.936518583	0.999991728
ENSMUSG00000018040	Rrp7a	29.71	28.79	24.66	24.93	25.34	30.68	27.72	26.9833	-0.038858678	0.963761728	0.999991728
ENSMUSG00000018042	Cyb5r3	352.44	324.43	312.6	313.42	382.7	304.58	329.8233	333.5667	0.016281662	0.819862414	0.999991728
ENSMUSG00000018068	Ints2	4.23	5.61	4.34	4.01	4.98	5.12	4.7267	4.7033	-0.007139545	0.548748598	0.999991728
ENSMUSG00000018076	Med13l	8.22	10.57	10.91	10.92	9.09	9.24	9.9	9.75	-0.022026306	0.929579938	0.999991728
ENSMUSG00000018102	H2bc4	105.46	100.86	103.2	115.38	108.9	107.1	103.1733	110.46	0.098453899	0.23078393	0.999991728
ENSMUSG00000018126	Baiap2l2	0.18	0.13	0.2	0.18	0.42	0.11	0.17	0.2367	0.477321778	0.56006843	0.999991728
ENSMUSG00000018143	Mafk	16.23	11.11	12.72	13.2	12.21	14.89	13.3533	13.4333	0.008617418	0.912731879	0.999991728
ENSMUSG00000018160	Med1	12.14	10.81	10.87	10.26	10.13	10.44	11.2733	10.2767	-0.13354177	0.593856064	0.999991728
ENSMUSG00000018166	Erbb3	19.45	17.63	20.83	19.29	18.36	18.73	19.3033	18.7933	-0.038629019	0.795275004	0.999991728
ENSMUSG00000018167	Stard3	28.08	26.94	26.41	27.1	26.06	25.27	27.1433	26.1433	-0.054154802	0.660682536	0.999991728
ENSMUSG00000018168	Ikzf3	0.02	0.04	0.22	0.29	0.17	0.42	0.0933	0.2933	1.652076697	0.060053815	0.999991728
ENSMUSG00000018169	Mfng	1.96	2.22	1.99	1.77	2.3	1.29	2.0567	1.7867	-0.203037489	0.509796732	0.999991728
ENSMUSG00000018171	Vmp1	17.11	19.33	15.65	17.59	15.41	21.44	17.3633	18.1467	0.06366063	0.391351655	0.999991728
ENSMUSG00000018189	Uchl5	7.94	10.12	9.46	7.49	8.05	9.34	9.1733	8.2933	-0.145493985	0.66135939	0.999991728
ENSMUSG00000018196	Glrx2	14.09	12.36	14.66	13.89	13.16	12.73	13.7033	13.26	-0.047446096	0.956178202	0.999991728
ENSMUSG00000018199	Ro60	10.6	9.34	9.75	8.63	8.61	10.46	9.8967	9.2333	-0.100091117	0.505402378	0.999991728
ENSMUSG00000018209	Stk4	13.4	15.02	15.16	13.91	14.97	13.87	14.5267	14.25	-0.027741776	0.942201656	0.999991728
ENSMUSG00000018211	Wfdc15b	48.53	54.13	55.86	58.71	62.74	48.01	52.84	56.4867	0.096279902	0.530015058	0.999991728
ENSMUSG00000018217	Pmp22	107.58	102.69	119.34	118.61	132.57	72.22	109.87	107.8	-0.027440334	0.771231617	0.999991728
ENSMUSG00000018238	Gdf9	0.19	0.23	0.16	0.43	0.46	0.2	0.1933	0.3633	0.91020333	0.177781423	0.999991728
ENSMUSG00000018239	Zcchc10	3.18	3.6	4.18	3.41	4.65	4.94	3.6533	4.3333	0.246263825	0.650748716	0.999991728
ENSMUSG00000018259	Prl8a2	0	0	0	0	0	0	0	0	0	1	1
ENSMUSG00000018263	Tbx5	0.01	0.04	0.01	0.01	0	0.01	0.02	0.0067	-1.584962501	0.650482207	0.999991728
ENSMUSG00000018286	Psmb6	101.18	90.14	85.65	79.24	87.4	106.31	92.3233	90.9833	-0.021093022	0.947005631	0.999991728
ENSMUSG00000018287	Spag7	39.51	32.04	39.35	36.4	35.01	35.62	36.9667	35.6767	-0.051244132	0.823462472	0.999991728
ENSMUSG00000018293	Pfn1	258.75	268.85	260	240.51	270.2	283.26	262.5333	264.6567	0.011621385	0.845039217	0.999991728
ENSMUSG00000018322	Tomm34	19.67	18.61	20.62	21.73	23.39	22.41	19.6333	22.51	0.197260923	0.065216587	0.999991728
ENSMUSG00000018326	Ywhab	69.24	72.73	68.49	70.18	69.35	70.01	70.1533	69.8467	-0.006320388	0.985187047	0.999991728
ENSMUSG00000018334	Ksr1	3.85	5.51	4.93	6.45	3.83	3.69	4.7633	4.6567	-0.032673896	0.738526952	0.999991728
ENSMUSG00000018339	Gpx3	85.66	125.84	147.74	143.61	123.46	98.03	119.7467	121.7	0.023343671	0.891185809	0.999991728
ENSMUSG00000018340	Anxa6	179.76	205.31	197.32	195.26	218.78	187.92	194.13	200.6533	0.04768204	0.621816028	0.999991728
ENSMUSG00000018341	Il12rb2	0.02	0	0.02	0	0	0.2	0.0133	0.0667	2.321928095	0.277550871	0.999991728
ENSMUSG00000018347	Zkscan6	6.89	6.92	7.05	6.34	8.19	6.93	6.9533	7.1533	0.040910918	0.759614677	0.999991728
ENSMUSG00000018362	Kpna2	11.18	32.86	28.43	27.44	25.74	33.26	24.1567	28.8133	0.254315178	0.448916585	0.999991728
ENSMUSG00000018363	Smurf2	23.43	25.4	25.22	26.1	21.48	21.71	24.6833	23.0967	-0.095852579	0.438621551	0.999991728
ENSMUSG00000018372	Cep95	8.58	6.63	6.74	7.34	7.11	7.3	7.3167	7.25	-0.013205539	0.94302628	0.999991728
ENSMUSG00000018377	Vezf1	22.16	23.31	22.84	22.96	22.43	20.3	22.77	21.8967	-0.056423027	0.650959814	0.999991728
ENSMUSG00000018378	Cuedc1	16.8	13.47	14.06	14.47	14.16	14.54	14.7767	14.39	-0.03825427	0.831451667	0.999991728
ENSMUSG00000018379	Srsf1	71.36	70.79	65.07	67.24	69.42	77.7	69.0733	71.4533	0.048872469	0.354747718	0.999991728
ENSMUSG00000018381	Abi3	1.26	1.72	1.95	1.77	2.25	1.17	1.6433	1.73	0.074146892	0.864941826	0.999991728
ENSMUSG00000018387	Shroom1	0.47	0.72	0.44	0.84	0.37	0.63	0.5433	0.6133	0.174833802	0.669499142	0.999991728
ENSMUSG00000018395	Kif3a	29.84	25.76	27.69	27.1	24.38	29.66	27.7633	27.0467	-0.03772999	0.857020798	0.999991728
ENSMUSG00000018398	Septin8	28.12	27.26	25.86	25.62	30.49	29.49	27.08	28.5333	0.075420557	0.422378874	0.999991728
ENSMUSG00000018401	Mtmr4	10.46	26.41	14.41	21.76	17.07	14.76	17.0933	17.8633	0.063567554	0.710206704	0.999991728
ENSMUSG00000018405	Mrm1	4.16	4.47	3.6	4.35	4.21	4.12	4.0767	4.2267	0.052130342	0.7297071	0.999991728
ENSMUSG00000018411	Mapt	0.25	0.36	0.42	4.21	0.43	0.32	0.3433	1.6533	2.267695783	0.434004629	0.999991728
ENSMUSG00000018412	Kansl1	16.31	17.37	18.38	17.86	17.23	16.55	17.3533	17.2133	-0.011686311	0.959035357	0.999991728
ENSMUSG00000018415	Gid4	11.62	14.21	11.76	13.28	12.53	12.02	12.53	12.61	0.009181861	0.934377475	0.999991728
ENSMUSG00000018417	Myo1b	16.18	18.98	18.37	18.9	13.26	26.63	17.8433	19.5967	0.135223125	0.593951654	0.999991728
ENSMUSG00000018425	Dhx40	26.81	26.33	27.97	25.46	25.81	24.72	27.0367	25.33	-0.094070217	0.35441043	0.999991728
ENSMUSG00000018427	Ypel2	5.2	5.12	12.12	4.89	6.37	5.71	7.48	5.6567	-0.403086111	0.937552186	0.999991728
ENSMUSG00000018428	Akap1	12.22	15.83	14.75	14.71	14.74	11.6	14.2667	13.6833	-0.060228575	0.763589016	0.999991728
ENSMUSG00000018433	Nol11	8.58	10.28	8.32	9.21	9.97	10.14	9.06	9.7733	0.109339647	0.41726674	0.999991728
ENSMUSG00000018442	Derl2	23.8	36.76	22.56	28.68	32.18	26.97	27.7067	29.2767	0.07951815	0.680448177	0.999991728
ENSMUSG00000018446	C1qbp	33.29	39.62	36.1	36.03	36.42	44.71	36.3367	39.0533	0.104019612	0.45648575	0.999991728
ENSMUSG00000018449	Rpain	4.36	5.41	9.76	4.72	6.34	5.21	6.51	5.4233	-0.263477698	0.38344163	0.999991728
ENSMUSG00000018451	6330403K07Rik	3.06	2.86	3.73	2.68	2.48	4.82	3.2167	3.3267	0.048510873	0.830426442	0.999991728
ENSMUSG00000018459	Slc13a3	0.18	0.09	0.09	0.13	0.23	0.14	0.12	0.1667	0.473931188	0.510812969	0.999991728
ENSMUSG00000018470	Kcnab3	0.5	0.48	1.01	0.67	0.61	0.45	0.6633	0.5767	-0.201996393	0.664206479	0.999991728
ENSMUSG00000018474	Chd3	88.52	99.96	112.4	100.85	92.57	75.66	100.2933	89.6933	-0.161153048	0.753236616	0.999991728
ENSMUSG00000018476	Kdm6b	15.52	11.34	13.82	12.13	12.75	10.63	13.56	11.8367	-0.196094319	0.230756312	0.999991728
ENSMUSG00000018479	1700125H20Rik	0.19	0.6	0.49	0.78	2.48	0.86	0.4267	1.3733	1.686500527	0.031339463	0.999991728
ENSMUSG00000018481	Appbp2	18.95	19.55	19.95	19.9	21.32	22.18	19.4833	21.1333	0.117279816	0.198550932	0.999991728
ENSMUSG00000018486	Wnt9b	0.03	0	0.01	0.01	0.02	0.01	0.0133	0.0133	0	0.929177121	0.999991728
ENSMUSG00000018500	Adora2b	0.94	0.99	0.9	0.5	0.76	0.91	0.9433	0.7233	-0.38310701	0.347631375	0.999991728
ENSMUSG00000018501	Ncor1	48.93	59.69	59.42	60.66	55.18	51.04	56.0133	55.6267	-0.009993628	0.951961908	0.999991728
ENSMUSG00000018507	Trpv2	2.56	4.69	4.48	4.08	2.99	3.96	3.91	3.6767	-0.088770222	0.813430035	0.999991728
ENSMUSG00000018509	Cenpv	9.29	7.95	6.97	8.18	10.2	10.95	8.07	9.7767	0.276773992	0.186665464	0.999991728
ENSMUSG00000018537	Pcgf2	15.69	15.09	18.82	15.45	15.56	12.11	16.5333	14.3733	-0.201982943	0.263834167	0.999991728
ENSMUSG00000018541	Cwc25	8.12	7	8.3	8.14	7.2	8.47	7.8067	7.9367	0.023826545	0.878247687	0.999991728
ENSMUSG00000018543	1700001P01Rik	1.77	1.53	0.61	1.32	0.74	1.16	1.3033	1.0733	-0.280107919	0.668523106	0.999991728
ENSMUSG00000018547	Pip4k2b	8.74	10.78	10.21	10.65	9.83	10.05	9.91	10.1767	0.038308126	0.722325674	0.999991728
ENSMUSG00000018548	Trim37	20.12	17.57	17.13	18.08	20.12	18.25	18.2733	18.8167	0.042271253	0.542591493	0.999991728
ENSMUSG00000018554	Ybx2	1.26	0.49	0.61	0.86	1.31	1.17	0.7867	1.1133	0.501061243	0.375820685	0.999991728
ENSMUSG00000018559	Ctdnep1	55.21	60.71	55	54.82	59.38	61.31	56.9733	58.5033	0.038232011	0.496858291	0.999991728
ENSMUSG00000018565	Elp5	20.97	22.84	20.72	20.94	22.04	24.01	21.51	22.33	0.053975726	0.630345954	0.999991728
ENSMUSG00000018566	Slc2a4	11.14	16.07	19.58	17.88	11.69	8.46	15.5967	12.6767	-0.29906229	0.21540714	0.999991728
ENSMUSG00000018567	Gabarap	238.59	227.93	247.18	228.61	232.14	228.34	237.9	229.6967	-0.050625351	0.570812934	0.999991728
ENSMUSG00000018569	Cldn7	82.59	106.06	85.23	87.91	109.28	121.52	91.2933	106.2367	0.218700369	0.185350125	0.999991728
ENSMUSG00000018570	2810408A11Rik	1.32	0.93	1.03	0.58	1.1	1.04	1.0933	0.9067	-0.270089163	0.627180925	0.999991728
ENSMUSG00000018572	Phf23	29.27	32.69	36.3	35.05	36.3	34.38	32.7533	35.2433	0.105708643	0.408825424	0.999991728
ENSMUSG00000018574	Acadvl	42.78	39.46	42.69	39.77	42.98	38.48	41.6433	40.41	-0.043373202	0.742962427	0.999991728
ENSMUSG00000018581	Dnah11	22.7	14.11	14.27	17.19	18.1	19.57	17.0267	18.2867	0.102996097	0.634062576	0.999991728
ENSMUSG00000018583	G3bp1	21.55	23.92	22.03	22.19	23.77	26.79	22.5	24.25	0.108059746	0.340816046	0.999991728
ENSMUSG00000018585	Atox1	32.55	27.54	29.87	24.29	27.48	26.33	29.9867	26.0333	-0.203961113	0.202585344	0.999991728
ENSMUSG00000018589	Glra2	0	0	0	0	0	0	0	0	0	1	1
ENSMUSG00000018593	Sparc	215.25	410.09	537.17	420.96	285.53	168.41	387.5033	291.6333	-0.410053093	0.26111049	0.999991728
ENSMUSG00000018595	Glra4	0	0	0.03	0.03	0	0	0.01	0.01	0	0.97840871	0.999991728
ENSMUSG00000018599	Mief2	5.91	6.61	4.14	5.73	5.53	5.31	5.5533	5.5233	-0.007814798	0.999644394	0.999991728
ENSMUSG00000018604	Tbx3	7.19	8.46	8.66	9.4	6.23	4.88	8.1033	6.8367	-0.245222402	0.337277284	0.999991728
ENSMUSG00000018620	Mmp20	0	0	0.06	0	0	0	0.02	0	-4.321928095	0.47800593	0.999991728
ENSMUSG00000018623	Mmp7	2.3	5.8	8.84	10.58	6.67	15.93	5.6467	11.06	0.969880012	0.0389527	0.999991728
ENSMUSG00000018634	Crhr1	0.02	0	0.02	0.04	0	0	0.0133	0.0133	0	0.967882992	0.999991728
ENSMUSG00000018648	Dusp14	71.5	48.83	51.6	56.31	57.8	75.63	57.31	63.2467	0.14220255	0.472290386	0.999991728
ENSMUSG00000018651	Tada2a	14.42	12.09	11.87	13.15	13.58	12.87	12.7933	13.2	0.045145719	0.570472771	0.999991728
ENSMUSG00000018654	Ikzf1	0.62	0.8	1.03	0.97	0.6	0.87	0.8167	0.8133	-0.005900601	0.798880562	0.999991728
ENSMUSG00000018656	Tcaf3	0.04	0.01	0.02	0	0	0	0.0233	0	-4.544320516	0.457334178	0.999991728
ENSMUSG00000018659	Pnpo	18.64	20.81	15.3	17.25	20.4	19.6	18.25	19.0833	0.064416728	0.68025508	0.999991728
ENSMUSG00000018661	Cog1	15.3	14.14	15.01	16.29	18.38	14.66	14.8167	16.4433	0.150281868	0.35686352	0.999991728
ENSMUSG00000018666	Cbx1	25.11	26.8	24.82	27.25	27.24	24.35	25.5767	26.28	0.039137021	0.726569552	0.999991728
ENSMUSG00000018669	Cdk5rap3	29.17	30.34	27.73	29.39	34.14	25.98	29.08	29.8367	0.037059098	0.732615717	0.999991728
ENSMUSG00000018672	Copz2	13.09	14.99	17.06	13.35	10.35	11.87	15.0467	11.8567	-0.343745444	0.093100643	0.999991728
ENSMUSG00000018677	Slc25a39	75.04	61.92	66.05	64.13	62.21	70.28	67.67	65.54	-0.046140716	0.781324616	0.999991728
ENSMUSG00000018678	Sp2	5.44	6.52	7.2	6.14	6.56	4.82	6.3867	5.84	-0.129094786	0.461478538	0.999991728
ENSMUSG00000018697	Aatf	10.64	9.48	8.63	8.09	7.96	10.63	9.5833	8.8933	-0.10780329	0.610591476	0.999991728
ENSMUSG00000018698	Lhx1	0.26	0.01	0.1	0.05	0.05	0.07	0.1233	0.0567	-1.121990524	0.350530724	0.999991728
ENSMUSG00000018707	Dync1h1	32.57	38.84	37.41	38.75	39.29	33.47	36.2733	37.17	0.035229361	0.728944739	0.999991728
ENSMUSG00000018727	Cpsf4l	0.55	0.34	0.43	0.52	0.18	0.43	0.44	0.3767	-0.224215157	0.692718155	0.999991728
ENSMUSG00000018733	Pex12	5.19	5.9	5.49	5.51	5.71	6.29	5.5267	5.8367	0.078735077	0.686493206	0.999991728
ENSMUSG00000018736	Ndel1	27.53	29.08	25.44	26.64	27.14	25.17	27.35	26.3167	-0.055564068	0.696973938	0.999991728
ENSMUSG00000018740	Slc25a35	6.8	6.09	5.98	6.47	7.15	7.06	6.29	6.8933	0.132141763	0.354308844	0.999991728
ENSMUSG00000018750	Zbtb4	20.14	18.6	20.87	20.7	17.52	17.21	19.87	18.4767	-0.104887366	0.282622857	0.999991728
ENSMUSG00000018752	Tnfsfm13	4.93	6.14	6.74	5.24	5.56	4.67	5.9367	5.1567	-0.20321432	0.378003485	0.999991728
ENSMUSG00000018761	Mpdu1	39.47	32.65	33.96	32.09	29.34	29.53	35.36	30.32	-0.221848521	0.629127462	0.999991728
ENSMUSG00000018765	Fxr2	24.5	20.78	20.83	23.97	23.2	22.18	22.0367	23.1167	0.069027368	0.50877383	0.999991728
ENSMUSG00000018770	Atp5g3	144.35	123.74	119.03	114.5	116.86	143.03	129.04	124.7967	-0.048238943	0.801719144	0.999991728
ENSMUSG00000018774	Cd68	5.35	12.78	12.15	9.62	13.98	8.57	10.0933	10.7233	0.087350731	0.78849618	0.999991728
ENSMUSG00000018776	Slc35g3	4.62	4.17	4.15	2.97	6.6	3.9	4.3133	4.49	0.057912233	0.836983789	0.999991728
ENSMUSG00000018796	Acsl1	5.96	4.98	6.5	4.97	6.1	4.76	5.8133	5.2767	-0.139738785	0.319219598	0.999991728
ENSMUSG00000018800	Abca5	4.01	3.96	3.86	2.99	3.46	2.43	3.9433	2.96	-0.413818492	0.196621988	0.999991728
ENSMUSG00000018809	Smyd4	2.23	1.9	1.88	1.46	2.38	1.86	2.0033	1.9	-0.076403072	0.771802231	0.999991728
ENSMUSG00000018819	Lsp1	18.83	23.77	26.58	23.77	22	18.8	23.06	21.5233	-0.099490987	0.542159784	0.999991728
ENSMUSG00000018820	Zfyve27	12.44	11.33	11.85	11.94	12.41	10.21	11.8733	11.52	-0.043584299	0.542611039	0.999991728
ENSMUSG00000018821	Avpi1	15.58	14.11	14.06	12.77	13.65	22.41	14.5833	16.2767	0.158484761	0.480331076	0.999991728
ENSMUSG00000018822	Sfrp5	1.09	1.25	1.13	0.71	1.47	0.31	1.1567	0.83	-0.478789921	0.384484023	0.999991728
ENSMUSG00000018830	Myh11	169.18	262.33	289.06	259.06	170.77	127.95	240.19	185.9267	-0.369442383	0.202787276	0.999991728
ENSMUSG00000018841	Rad51d	9.41	7.85	10.21	7.83	7.58	7.53	9.1567	7.6467	-0.259991519	0.263339954	0.999991728
ENSMUSG00000018844	Fndc8	0.02	0.06	0.15	0.04	0	0.15	0.0767	0.0633	-0.275634443	0.856511102	0.999991728
ENSMUSG00000018845	Unc45b	0.43	0.76	0.87	0.81	1.44	0.59	0.6867	0.9467	0.463246592	0.298679244	0.999991728
ENSMUSG00000018846	Pank3	13.37	15	15	15.06	15.02	13.82	14.4567	14.6333	0.017523497	0.805706437	0.999991728
[truncated: 20,323 more rows]
