# Supplementary material for: The oocyte cumulus complex regulates mouse sperm migration in the oviduct
Source: Commun Biol. 2022 Dec 3;5:1327. doi: 10.1038/s42003-022-04287-8 (PMC9719508; doi:10.1038/s42003-022-04287-8)
Supplement: Supplementary file 4 — Supplementary Data 2 [file 42003_2022_4287_MOESM4_ESM.xlsx]

## Sheet: Fig 1b,c
The expression of TGFB1 in cumulus cell.
mRNA				protein
No hCG	hCG			No hCG	hCG
0.964306	21.669			0.801574	2.19399
1.06257	18.6043			0.988553	3.33993
1.44149	20.7863			1.16071	2.33192
0.720746	15.973			1.04917	2.65877
0.810882	14.4958

## Sheet: Fig 1d
Relative mRNA levels of TGFB1
Follicle culture							COC culture
Control	AG	LH	LH+AG				Control	AG	EGF	EGF+AG
1.01841	0.755929	4.77772	1.36256				0.885066	0.544822	7.27959	0.843148
0.735258	0.635658	4.84441	0.88658				0.699239	0.596195	8.13339	1.08212
1.07648	0.917845	5.60348	1.19443				1.12807	0.718897	9.15054	1.4082
1.16985	1.10674	6.21745	1.07648				1.00965	0.975259	10.2949	1.58431
							1.27797	1.20068	6.7921	1.75791

## Sheet: Fig 1e
The TGFB1 protein level in cumulus cells from cultured COCs.
Control	AG	EGF	EGF+AG
1.05521	0.693001	1.92301	1.2932
1.10777	0.580659	2.79964	1.12873
0.837014	0.857513	2.4011	0.964233

## Sheet: Fig 1f
The effects of EGF, oocytes, and ODPFs on TGFB1 mRNA expression
COC group				OOX group
control	EGF			control	EGF	EGF+oocytes	EGF+TGFB2	EGF+GDF9	EGF +BMP15	EGF+FGF8B	EGF+TGFB2+GDF9+BMP15+FGF8B
1.15237	8.72169			1.11662	1.30056	6.58478	2.53	2.29602	3.24706	2.18728	6.27291
1.05307	7.54023			0.870029	1.24758	7.51168	3.67855	3.11479	2.73044	2.80721	6.91216
0.837759	7.23307			1.01335	1.63482	8.10682	2.98791	2.98791	2.08368	2.61922	5.61442
1.25232	8.78235
0.704469	7.9151

## Sheet: Fig 1g
The effects of EGF, oocytes, and ODPFs on TGFB1 mRNA expression
COC group			OOX group
Control	EGF		Control	EGF	Oocytes+EGF	ODPFs+EGF
0.936859	3.10532		1.12572	0.779066	3.09283	3.26568
1.14807	2.82936		1.0279	0.964396	3.5636	3.89866
0.915069	2.40969		0.846372	1.32439	2.47961	2.70214

## Sheet: Fig2a
Comparison of steady-state levels of Tgfbr1, Tgfbr2, Smad2, Smad3, and Smad4 mRNA in the ampullae isolated from mice before and after hCG injection
Tgfbr1
No hCG	hCG 11h	hCG 13h
1.10152	2.80566	3.161
0.91212	2.90303	3.24236
0.986364	3.18341	3.53128
Tgfbr2
No hCG	hCG 11h	hCG 13h
1.08829	3.76346	3.68601
1.01541	3.41541	4.11833
0.896304	3.32202	3.36839
Smad2
No hCG	hCG 11h	hCG 13h
0.830892	0.889814	0.985686
0.92976	0.969707	0.891811
1.23935	1.13049	1.41312
Smad3
No hCG	hCG 11h	hCG 13h
0.88998	0.789075	0.935387
0.975749	0.993912	1.18159
1.13427	1.21792	1.52871
Smad4
No hCG	hCG 11h	hCG 13h
0.793677	5.181	5.18136
0.998336	5.63	5.71048
1.20799	5.79	6.33943

## Sheet: Fig2b
Protein levels of TGFBR1, TGFBR2, SMAD4, p-SMAD2/3, and p-SMAD3 in the ampullae isolated from mice before and after hCG injection.
TGFBR1
No hCG	hCG
1.08975	8.10231
1.01301	7.74501
0.897246	7.71501
TGFBR2
No hCG	hCG
0.871929	2.01805
1.01502	2.14393
1.11305	2.4521
p-SMAD2/3
No hCG	hCG
1.15257	2.68166
0.97579	2.12135
0.871638	2.36622
p-SMAD3
No hCG	hCG
1.20406	2.07846
0.837084	1.63505
0.958858	1.86312
SMAD4
No hCG	hCG
1.00773	2.03199
0.877354	2.60269
1.11492	2.55956

## Sheet: Fig3a
OCC and TGFB1-induced NPPC mRNA levels were blocked by SB431542 and SD208
Control	OCCs	OCCs+SB	OCCs+SD	TGFB1	TGFB1+SB	TGFB1+SD
0.760826	5.60082	0.84419	0.908992	4.33382	1.21053	1.12946
0.91741	6.56884	1.24456	1.6196	5.96135	0.838358	1.56443
0.892324	4.8758	1.67672	1.58627	5.11821	1.06854	1.48004
1.31553	5.43761	1.04655	1.27955	5.52372	1.39053	1.61737
1.11391	5.86049	1.11391	1.26194	4.45566	1.84758	1.33981
SB, SB431542
SD, SD208

## Sheet: Fig3b
OCC and TGFB1-induced NPPC protein levels were blocked by SB431542 and SD208
OCC					TGFB1
Control	OCCs	OCCs+SB	OCCs+SD		Control	TGFB1	TGFB1+SB	TGFB1+SD
1.01275	2.61841	0.856215	0.992489		0.978467	1.72935	0.902352	0.887355
1.05408	2.17896	0.974743	1.17766		0.843858	1.85827	0.769622	0.829559
0.933168	2.14488	0.700205	0.959971		1.17768	2.17369	0.9556	1.08917
SB, SB431542
SD,SD208

## Sheet: Fig3d
The number of spermatozoa in the ampullae at the end of the time-lapse imaging
posto	preo	preo+NPPC
62	20	25
48	19	32
55	25	27
51	19	38
57	17	31
46	22	25

[truncated: 8 more sheets: Fig4b, Fig4c, Fig4d, Fig4e, Fig4g, Fig4h, Fig4j, Fig4k]
